# Supplementary material for: CaMKII oxidation is a critical performance/disease trade-off acquired at the dawn of vertebrate evolution
Source: Nat Commun. 2021 May 26;12:3175. doi: 10.1038/s41467-021-23549-3 (PMC8155201; doi:10.1038/s41467-021-23549-3)
Supplement: Supplementary file 4 — Supplementary Data 1 [file 41467_2021_23549_MOESM4_ESM.xlsx]

## Sheet: Supplementary data 1
Supplementary data 1
List of candidate genes screened by RT-qPCR in MM and VV mouse mast cells, related to Fig. 4a.
These candidate genes were enlisted by first identifying the genes that had smaller magnitudes of response to exercise in VVg muscles than in MMg muscles. The criterion was relaxed to include those genes that did not reach statistical significance (q<0.05). Then this muscle gene list was filtered against the genes significantly regulated by degranulation in human mast cells in (GSE125887; Cildir …
Gene	Orthologous genes' Log2(fold changes) in human mast cells after degranulation	Log2(fold change) by exercise in MM muscles	Log2(fold change) by exercise in VV muscles	Difference of log2(fold change) between VV and MM muscles
Atf3	4.58346	5.53055	4.26095	-1.2696
Nr4a3	11.3419	5.0599	4.83201	-0.22789
Xirp1	12.9571	2.96961	2.29768	-0.67193
Rrad	6.36291	2.44853	2.11832	-0.33021
Tnfrsf12a	2.30651	2.35347	1.67162	-0.68185
Fos	1.50073	2.30254	1.15196	-1.15058
Srxn1	3.07408	2.28905	1.67464	-0.61441
Hbegf	6.63523	2.15039	1.6012	-0.54919
Csrnp1	3.58439	2.08077	1.59053	-0.49024
Plk3	2.43294	1.99718	0.914221	-1.08296
Map3k8	3.8461	1.9806	1.44486	-0.53574
Btg2	3.55474	1.96128	1.34716	-0.61412
Gm13889	6.81142	1.76378	0.925629	-0.838151
Egr1	1.39163	1.64394	1.09317	-0.55077
Myc	4.07456	1.57417	1.11353	-0.46064
Maff	7.5367	1.49558	1.4011	-0.09448
Slc38a2	1.08121	1.47312	1.14951	-0.32361
Rcan1	4.19117	1.44665	0.975025	-0.471625
Arc	9.35773	1.43106	0.727817	-0.703243
Mafk	1.34091	1.29038	1.28501	-0.00537
Hmox1	3.43081	1.28673	1.18243	-0.1043
Slc22a4	4.14748	1.26709	1.26049	-0.0066
C5ar1	3.48538	1.26606	0.412004	-0.854056
Ifrd1	1.8777	1.2655	1.05316	-0.21234
Cyp1b1	1.88583	1.25522	0.838468	-0.416752
Angptl4	8.50624	1.24782	0.865088	-0.382732
Arid5b	2.8768	1.22568	0.954726	-0.270954
Sik1	9.80831	1.21674	1.17916	-0.03758
Klf5	1.51738	1.17072	0.854879	-0.315841
Serpine1	7.05801	1.16295	0.752836	-0.410114
Tubb6	2.1973	1.13893	0.59231	-0.54662
Dnajb4	2.56938	1.12665	0.824929	-0.301721
Midn	2.07004	1.10679	1.04394	-0.06285
Map3k14	1.6428	1.10122	0.894403	-0.206817
F3	11.1653	1.09876	0.360285	-0.738475
Dusp4	2.41994	1.08723	0.354561	-0.732669
Trib1	9.20596	1.01715	0.763566	-0.253584
Ern1	1.29546	0.967483	0.701368	-0.266115
Ppp1r15a	3.08823	0.959306	0.742284	-0.217022
Klf10	2.32951	0.953963	0.582452	-0.371511
Plk2	3.31905	0.931424	0.482712	-0.448712
Cited2	2.82213	0.893005	0.507126	-0.385879
Dse	2.7631	0.888499	0.177391	-0.711108
Nfil3	4.45961	0.855966	0.677429	-0.178537
Plau	2.62849	0.847344	0.0305214	-0.816823
Rgs2	2.83043	0.833746	0.717833	-0.115913
Rnf144b	1.64233	0.829666	0.520943	-0.308723
Daam1	1.26937	0.825876	0.728981	-0.096895
Nfatc1	4.09251	0.825603	0.789856	-0.035747
Rnd3	4.16132	0.811166	0.380332	-0.430834
Glcci1	1.69979	0.787036	0.375431	-0.411605
Dot1l	2.20409	0.7831	0.57712	-0.20598
Thbs1	3.47149	0.781654	0.326195	-0.455459
Eps8	1.61413	0.759994	0.0702662	-0.689728
Spry2	2.28848	0.741491	0.347797	-0.393694
Arid5a	2.9924	0.719795	0.694086	-0.025709
Npc1	2.68029	0.705572	0.59304	-0.112532
Mvd	2.19156	0.694771	0.649857	-0.044914
Fyn	1.32295	0.692282	0.446292	-0.24599
Tnfrsf1b	3.03783	0.6415	0.18759	-0.45391
Emp1	5.70139	0.63523	0.390658	-0.244572
Relt	1.17262	0.612916	0.173028	-0.439888
Itga5	1.2226	0.608826	0.333473	-0.275353
Sorbs1	2.60779	0.604759	0.557576	-0.047183
H2-Ab1	1.2095	0.601426	-0.0549092	-0.656335
Il1r1	1.21982	0.59265	-0.0965842	-0.689234
Frmd6	1.25556	0.581632	0.402384	-0.179248
Nr4a1	7.59806	0.580446	0.353607	-0.226839
Anxa1	1.35286	0.57412	0.146206	-0.427914
Cpm	2.12523	0.570348	0.48644	-0.083908
Nfat5	1.08063	0.568961	0.287643	-0.281318
C3	1.10134	0.563518	0.0123704	-0.551148
Ier5	1.21195	0.556064	-0.0322439	-0.588308
Rgl1	2.26361	0.537371	0.258819	-0.278552
Bcl2l11	2.75707	0.527653	0.471626	-0.056027
Hif1a	1.86807	0.520786	0.337938	-0.182848
Tet2	1.49165	0.51453	0.343756	-0.170774
Tpm4	1.40781	0.505826	0.388669	-0.117157
Dusp6	1.79492	0.504929	0.304499	-0.20043
Heg1	3.35815	0.503157	0.243709	-0.259448
Mapk6	2.96365	0.493516	0.26903	-0.224486
Anxa2	1.58167	0.476736	0.228159	-0.248577
Slc16a1	1.37531	0.465734	0.364935	-0.100799
Vegfa	2.04059	0.465062	0.365569	-0.099493
Jmjd1c	1.23556	0.459284	0.332358	-0.126926
Lama2	3.52611	0.452794	0.176718	-0.276076
Rnf19a	2.18935	0.407692	0.231919	-0.175773
Tirap	-1.26414	-0.4853	-0.385552	0.099748
Nudt12	-1.72049	-0.653215	-0.233366	0.419849
Slc15a2	-2.73189	-0.698072	-0.414683	0.283389
