# Supplementary material for: CaMKII oxidation is a critical performance/disease trade-off acquired at the dawn of vertebrate evolution
Source: Nat Commun. 2021 May 26;12:3175. doi: 10.1038/s41467-021-23549-3 (PMC8155201; doi:10.1038/s41467-021-23549-3)
Supplement: Supplementary file 5 — Supplementary Data 2 [file 41467_2021_23549_MOESM5_ESM.zip]

Archive with 23 entries (23 files):
- sponges.mas
- tunicates.mas
- Vertbrate-turtles.mas
- vertebrate-amphibians.mas
- vertebrate-bony fishes.mas
- vertebrate-cartilaginous fishes.mas
- vertebrate-coelacanths.mas
- vertebrate-lizards.mas
- Vertebrate-mammals-marsupials.mas
- Vertebrate-mammals-monotremes.mas
- Vertebrate-mammals-placentals.mas
- alligators and others.mas
- arthropods.mas
- birds.mas
- cnidarians.mas
- echinoderms.mas
- hemichordates.mas
- lancelets.mas
- molluscs.mas
- nematodes.mas
- placozoans.mas
- priapulids.mas
- Note.txt
