# Supplementary material for: CaMKII oxidation is a critical performance/disease trade-off acquired at the dawn of vertebrate evolution
Source: Nat Commun. 2021 May 26;12:3175. doi: 10.1038/s41467-021-23549-3 (PMC8155201; doi:10.1038/s41467-021-23549-3)
Supplement: Supplementary file 5 — Supplementary Data 2 [file 41467_2021_23549_MOESM5_ESM.zip › Note.txt]

Files can be opened by MEGA-X (https://www.megasoftware.net/).
