# Supplementary material for: CaMKII oxidation is a critical performance/disease trade-off acquired at the dawn of vertebrate evolution
Source: Nat Commun. 2021 May 26;12:3175. doi: 10.1038/s41467-021-23549-3 (PMC8155201; doi:10.1038/s41467-021-23549-3)
Supplement: Supplementary file 6 — Supplementary Data 3 [file 41467_2021_23549_MOESM6_ESM.zip]

Archive with 94 entries (93 files):
- Bio-Rad  PrimePCR plate validation data/
- Bio-Rad  PrimePCR plate validation data/Angptl4_qMmuCID0022599_Validation_Data.pdf.pdf
- Bio-Rad  PrimePCR plate validation data/Anxa1_qMmuCID0010241_Validation_Data.pdf.pdf
- Bio-Rad  PrimePCR plate validation data/Anxa2_qMmuCID0005752_Validation_Data.pdf.pdf
- Bio-Rad  PrimePCR plate validation data/Arc_qMmuCED0003749_Validation_Data.pdf.pdf
- Bio-Rad  PrimePCR plate validation data/Arid5a_qMmuCID0020545_Validation_Data.pdf.pdf
- Bio-Rad  PrimePCR plate validation data/Arid5b_qMmuCID0015580_Validation_Data.pdf.pdf
- Bio-Rad  PrimePCR plate validation data/Atf3_qMmuCID0023600_Validation_Data.pdf.pdf
- Bio-Rad  PrimePCR plate validation data/Bcl2l11_qMmuCID0005561_Validation_Data.pdf.pdf
- Bio-Rad  PrimePCR plate validation data/Btg2_qMmuCID0006843_Validation_Data.pdf.pdf
- Bio-Rad  PrimePCR plate validation data/C3_qMmuCID0006099_Validation_Data.pdf.pdf
- Bio-Rad  PrimePCR plate validation data/C5ar1_qMmuCID0006108_Validation_Data.pdf.pdf
- Bio-Rad  PrimePCR plate validation data/Cited2_qMmuCED0003782_Validation_Data.pdf.pdf
- Bio-Rad  PrimePCR plate validation data/Cpm_qMmuCID0021675_Validation_Data.pdf.pdf
- Bio-Rad  PrimePCR plate validation data/Csrnp1_qMmuCID0009475_Validation_Data.pdf.pdf
- Bio-Rad  PrimePCR plate validation data/Cyp1b1_qMmuCID0021054_Validation_Data.pdf.pdf
- Bio-Rad  PrimePCR plate validation data/Daam1_qMmuCID0011712_Validation_Data.pdf.pdf
- Bio-Rad  PrimePCR plate validation data/Dnajb4_qMmuCID0008382_Validation_Data.pdf.pdf
- Bio-Rad  PrimePCR plate validation data/Dot1l_qMmuCID0013447_Validation_Data.pdf.pdf
- Bio-Rad  PrimePCR plate validation data/Dse_qMmuCID0010505_Validation_Data.pdf.pdf
- Bio-Rad  PrimePCR plate validation data/Dusp4_qMmuCID0006352_Validation_Data.pdf.pdf
- Bio-Rad  PrimePCR plate validation data/Dusp6_qMmuCID0006231_Validation_Data.pdf.pdf
- Bio-Rad  PrimePCR plate validation data/Dusp9_qMmuCED0003612_Validation_Data.pdf.pdf
- Bio-Rad  PrimePCR plate validation data/Egr1_qMmuCED0039815_Validation_Data.pdf.pdf
- Bio-Rad  PrimePCR plate validation data/Emp1_qMmuCED0038081_Validation_Data.pdf.pdf
- Bio-Rad  PrimePCR plate validation data/Eps8_qMmuCID0005948_Validation_Data.pdf.pdf
- Bio-Rad  PrimePCR plate validation data/Ern1_qMmuCID0024435_Validation_Data.pdf.pdf
- Bio-Rad  PrimePCR plate validation data/F3_qMmuCID0006424_Validation_Data.pdf.pdf
- Bio-Rad  PrimePCR plate validation data/Fos_qMmuCED0001023_Validation_Data.pdf.pdf
- Bio-Rad  PrimePCR plate validation data/Frmd6_qMmuCID0011359_Validation_Data.pdf.pdf
- Bio-Rad  PrimePCR plate validation data/Fyn_qMmuCID0005330_Validation_Data.pdf.pdf
- Bio-Rad  PrimePCR plate validation data/Glcci1_qMmuCED0040866_Validation_Data.pdf.pdf
- Bio-Rad  PrimePCR plate validation data/H2-Ab1_qMmuCID0006311_Validation_Data.pdf.pdf
- Bio-Rad  PrimePCR plate validation data/Hbegf_qMmuCID0006136_Validation_Data.pdf.pdf
- Bio-Rad  PrimePCR plate validation data/Heg1_qMmuCID0012332_Validation_Data.pdf.pdf
- Bio-Rad  PrimePCR plate validation data/Hif1a_qMmuCID0005501_Validation_Data.pdf.pdf
- Bio-Rad  PrimePCR plate validation data/Hmox1_qMmuCID0040051_Validation_Data.pdf.pdf
- Bio-Rad  PrimePCR plate validation data/Hprt_qMmuCID0005679_Validation_Data.pdf.pdf
- Bio-Rad  PrimePCR plate validation data/Ier5_qMmuCED0049798_Validation_Data.pdf.pdf
- Bio-Rad  PrimePCR plate validation data/Ifrd1_qMmuCID0020454_Validation_Data.pdf.pdf
- Bio-Rad  PrimePCR plate validation data/Il1r1_qMmuCID0019808_Validation_Data.pdf.pdf
- Bio-Rad  PrimePCR plate validation data/Itga5_qMmuCID0015586_Validation_Data.pdf.pdf
- Bio-Rad  PrimePCR plate validation data/Jmjd1c_qMmuCID0025208_Validation_Data.pdf.pdf
- Bio-Rad  PrimePCR plate validation data/Klf10_qMmuCID0006249_Validation_Data.pdf.pdf
- Bio-Rad  PrimePCR plate validation data/Klf5_qMmuCID0013137_Validation_Data.pdf.pdf
- Bio-Rad  PrimePCR plate validation data/Lama2_qMmuCID0021761_Validation_Data.pdf.pdf
- Bio-Rad  PrimePCR plate validation data/Maff_qMmuCED0040388_Validation_Data.pdf.pdf
- Bio-Rad  PrimePCR plate validation data/Mafk_qMmuCID0040060_Validation_Data.pdf.pdf
- Bio-Rad  PrimePCR plate validation data/Map3k14_qMmuCID0022410_Validation_Data.pdf.pdf
- Bio-Rad  PrimePCR plate validation data/Map3k8_qMmuCID0015708_Validation_Data.pdf.pdf
- Bio-Rad  PrimePCR plate validation data/Mapk6_qMmuCID0018753_Validation_Data.pdf.pdf
- Bio-Rad  PrimePCR plate validation data/Midn_qMmuCID0020260_Validation_Data.pdf.pdf
- Bio-Rad  PrimePCR plate validation data/Mvd_qMmuCID0013343_Validation_Data.pdf.pdf
- Bio-Rad  PrimePCR plate validation data/Myc_qMmuCID0006528_Validation_Data.pdf.pdf
- Bio-Rad  PrimePCR plate validation data/Nfat5_qMmuCID0017665_Validation_Data.pdf.pdf
- Bio-Rad  PrimePCR plate validation data/Nfatc1_qMmuCID0040129_Validation_Data.pdf.pdf
- Bio-Rad  PrimePCR plate validation data/Nfil3_qMmuCID0020254_Validation_Data.pdf.pdf
- Bio-Rad  PrimePCR plate validation data/Npc1_qMmuCID0005939_Validation_Data.pdf.pdf
- Bio-Rad  PrimePCR plate validation data/Nr4a1_qMmuCID0023500_Validation_Data.pdf.pdf
- Bio-Rad  PrimePCR plate validation data/Nr4a3_qMmuCID0019695_Validation_Data.pdf.pdf
- Bio-Rad  PrimePCR plate validation data/Nudt12_qMmuCID0017708_Validation_Data.pdf.pdf
- Bio-Rad  PrimePCR plate validation data/Plau_qMmuCID0022420_Validation_Data.pdf.pdf
- Bio-Rad  PrimePCR plate validation data/Plk2_qMmuCED0004170_Validation_Data.pdf.pdf
- Bio-Rad  PrimePCR plate validation data/Plk3_qMmuCED0003851_Validation_Data.pdf.pdf
- Bio-Rad  PrimePCR plate validation data/Ppia_qMmuCED0041303_Validation_Data.pdf.pdf
- Bio-Rad  PrimePCR plate validation data/Ppp1r15a_qMmuCED0040379_Validation_Data.pdf.pdf
- Bio-Rad  PrimePCR plate validation data/Rcan1_qMmuCED0061665_Validation_Data.pdf.pdf
- Bio-Rad  PrimePCR plate validation data/Relt_qMmuCED0004537_Validation_Data.pdf.pdf
- Bio-Rad  PrimePCR plate validation data/Rgl1_qMmuCID0006031_Validation_Data.pdf.pdf
- Bio-Rad  PrimePCR plate validation data/Rgs2_qMmuCED0001030_Validation_Data.pdf.pdf
- Bio-Rad  PrimePCR plate validation data/Rnd3_qMmuCID0007882_Validation_Data.pdf.pdf
- Bio-Rad  PrimePCR plate validation data/Rnf144b_qMmuCID0010922_Validation_Data.pdf.pdf
- Bio-Rad  PrimePCR plate validation data/Rnf19a_qMmuCID0018844_Validation_Data.pdf.pdf
- Bio-Rad  PrimePCR plate validation data/Rps18_qMmuCED0005077_Validation_Data.pdf.pdf
- Bio-Rad  PrimePCR plate validation data/Rrad_qMmuCED0025805_Validation_Data.pdf.pdf
- Bio-Rad  PrimePCR plate validation data/Serpine1_qMmuCID0027303_Validation_Data.pdf.pdf
- Bio-Rad  PrimePCR plate validation data/Sik1_qMmuCID0022988_Validation_Data.pdf.pdf
- Bio-Rad  PrimePCR plate validation data/Slc15a2_qMmuCID0013218_Validation_Data.pdf.pdf
- Bio-Rad  PrimePCR plate validation data/Slc16a1_qMmuCID0010007_Validation_Data.pdf.pdf
- Bio-Rad  PrimePCR plate validation data/Slc22a4_qMmuCID0017087_Validation_Data.pdf.pdf
- Bio-Rad  PrimePCR plate validation data/Slc38a2_qMmuCID0012603_Validation_Data.pdf.pdf
- Bio-Rad  PrimePCR plate validation data/Sorbs1_qMmuCID0022238_Validation_Data.pdf.pdf
- Bio-Rad  PrimePCR plate validation data/Spry2_qMmuCID0008930_Validation_Data.pdf.pdf
- Bio-Rad  PrimePCR plate validation data/Srxn1_qMmuCED0026851_Validation_Data.pdf.pdf
- Bio-Rad  PrimePCR plate validation data/Tet2_qMmuCID0010545_Validation_Data.pdf.pdf
- Bio-Rad  PrimePCR plate validation data/Thbs1_qMmuCID0014108_Validation_Data.pdf.pdf
- Bio-Rad  PrimePCR plate validation data/Tirap_qMmuCID0019793_Validation_Data.pdf.pdf
- Bio-Rad  PrimePCR plate validation data/Tnfrsf12a_qMmuCED0004998_Validation_Data.pdf.pdf
- Bio-Rad  PrimePCR plate validation data/Tnfrsf1b_qMmuCID0005634_Validation_Data.pdf.pdf
- Bio-Rad  PrimePCR plate validation data/Tpm4_qMmuCID0024313_Validation_Data.pdf.pdf
- Bio-Rad  PrimePCR plate validation data/Trib1_qMmuCID0008527_Validation_Data.pdf.pdf
- Bio-Rad  PrimePCR plate validation data/Tubb6_qMmuCID0021013_Validation_Data.pdf.pdf
- Bio-Rad  PrimePCR plate validation data/Vegfa_qMmuCED0040260_Validation_Data.pdf.pdf
- Bio-Rad  PrimePCR plate validation data/Xirp1_qMmuCID0006842_Validation_Data.pdf.pdf
