# Supplementary material for: CaMKII oxidation is a critical performance/disease trade-off acquired at the dawn of vertebrate evolution
Source: Nat Commun. 2021 May 26;12:3175. doi: 10.1038/s41467-021-23549-3 (PMC8155201; doi:10.1038/s41467-021-23549-3)
Supplement: Supplementary file 9 — Source Data [file 41467_2021_23549_MOESM9_ESM.xlsx]

## Sheet: Fig. 1c
Figure 1c: Fly survival under paraquat treatment
paraquat concentration, duration, and temperature of treatment	25 mM for 24 hours		25 mM for 48 hours		50 mM for 24 hours		50 mM for 48 hours		10 mM, 24 hours, 25 °C
	Survived	Died	Survived	Died	Survived	Died	Survived	Died	Survived	Died
MM/MM	205	11	98	118	209	21	35	195	362	148
VV/VV	214	3	126	91	205	11	58	158	401	109

## Sheet: Fig. 1d, e
Figure 1d, e. Fly lifespan at 25 °C
Tested at 25 °C. 1 in column D-G denotes death
fly ID (Assigned after death)	Date of eclosure	Date of death	MM-male	MM-female	VV-male	VV-female
MM-male-1	2020-09-14	2020-09-20	1
MM-male-2	2020-09-14	2020-09-20	1
MM-male-3	2020-09-14	2020-09-20	1
MM-male-4	2020-09-14	2020-09-20	1
MM-male-5	2020-09-14	2020-09-20	1
MM-male-6	2020-09-14	2020-09-20	1
MM-male-7	2020-09-14	2020-09-24	1
MM-male-8	2020-09-14	2020-09-26	1
MM-male-9	2020-09-14	2020-09-28	1
MM-male-10	2020-09-14	2020-09-28	1
MM-male-11	2020-09-14	2020-09-30	1
MM-male-12	2020-09-14	2020-10-02	1
MM-male-13	2020-09-14	2020-10-02	1
MM-male-14	2020-09-14	2020-10-04	1
MM-male-15	2020-09-14	2020-10-06	1
MM-male-16	2020-09-14	2020-10-06	1
MM-male-17	2020-09-14	2020-10-08	1
MM-male-18	2020-09-14	2020-10-08	1
MM-male-19	2020-09-14	2020-10-08	1
MM-male-20	2020-09-14	2020-10-10	1
MM-male-21	2020-09-14	2020-10-12	1
MM-male-22	2020-09-14	2020-10-12	1
MM-male-23	2020-09-14	2020-10-12	1
MM-male-24	2020-09-14	2020-10-12	1
MM-male-25	2020-09-14	2020-10-14	1
MM-male-26	2020-09-14	2020-10-14	1
MM-male-27	2020-09-14	2020-10-14	1
MM-male-28	2020-09-14	2020-10-16	1
MM-male-29	2020-09-14	2020-10-16	1
MM-male-30	2020-09-14	2020-10-16	1
MM-male-31	2020-09-14	2020-10-18	1
MM-male-32	2020-09-14	2020-10-18	1
MM-male-33	2020-09-14	2020-10-18	1
MM-male-34	2020-09-14	2020-10-18	1
MM-male-35	2020-09-14	2020-10-18	1
MM-male-36	2020-09-14	2020-10-18	1
MM-male-37	2020-09-14	2020-10-20	1
MM-male-38	2020-09-14	2020-10-20	1
MM-male-39	2020-09-14	2020-10-20	1
MM-male-40	2020-09-14	2020-10-20	1
MM-male-41	2020-09-14	2020-10-20	1
MM-male-42	2020-09-14	2020-10-20	1
MM-male-43	2020-09-14	2020-10-20	1
MM-male-44	2020-09-14	2020-10-20	1
MM-male-45	2020-09-14	2020-10-20	1
MM-male-46	2020-09-14	2020-10-20	1
MM-male-47	2020-09-14	2020-10-20	1
MM-male-48	2020-09-14	2020-10-22	1
MM-male-49	2020-09-14	2020-10-22	1
MM-male-50	2020-09-14	2020-10-22	1
MM-male-51	2020-09-14	2020-10-22	1
MM-male-52	2020-09-14	2020-10-22	1
MM-male-53	2020-09-14	2020-10-22	1
MM-male-54	2020-09-14	2020-10-22	1
MM-male-55	2020-09-14	2020-10-22	1
MM-male-56	2020-09-14	2020-10-24	1
MM-male-57	2020-09-14	2020-10-24	1
MM-male-58	2020-09-14	2020-10-24	1
MM-male-59	2020-09-14	2020-10-24	1
MM-male-60	2020-09-14	2020-10-26	1
MM-male-61	2020-09-14	2020-10-26	1
MM-male-62	2020-09-14	2020-10-26	1
MM-male-63	2020-09-14	2020-10-26	1
MM-male-64	2020-09-14	2020-10-26	1
MM-male-65	2020-09-14	2020-10-26	1
MM-male-66	2020-09-14	2020-10-26	1
MM-male-67	2020-09-14	2020-10-26	1
MM-male-68	2020-09-14	2020-10-26	1
MM-male-69	2020-09-14	2020-10-26	1
MM-male-70	2020-09-14	2020-10-26	1
MM-male-71	2020-09-14	2020-10-26	1
MM-male-72	2020-09-14	2020-10-26	1
MM-male-73	2020-09-14	2020-10-26	1
MM-male-74	2020-09-14	2020-10-26	1
MM-male-75	2020-09-14	2020-10-26	1
MM-male-76	2020-09-14	2020-10-26	1
MM-male-77	2020-09-14	2020-10-26	1
MM-male-78	2020-09-14	2020-10-28	1
MM-male-79	2020-09-14	2020-10-28	1
MM-male-80	2020-09-14	2020-10-28	1
MM-male-81	2020-09-14	2020-10-28	1
MM-male-82	2020-09-14	2020-10-28	1
MM-male-83	2020-09-14	2020-10-28	1
MM-male-84	2020-09-14	2020-10-28	1
MM-male-85	2020-09-14	2020-10-28	1
MM-male-86	2020-09-14	2020-10-28	1
MM-male-87	2020-09-14	2020-10-28	1
MM-male-88	2020-09-14	2020-10-28	1
MM-male-89	2020-09-14	2020-10-28	1
MM-male-90	2020-09-14	2020-10-28	1
MM-male-91	2020-09-14	2020-10-28	1
MM-male-92	2020-09-14	2020-10-28	1
MM-male-93	2020-09-14	2020-10-30	1
MM-male-94	2020-09-14	2020-10-30	1
MM-male-95	2020-09-14	2020-10-30	1
MM-male-96	2020-09-14	2020-10-30	1
MM-male-97	2020-09-14	2020-10-30	1
MM-male-98	2020-09-14	2020-10-30	1
MM-male-99	2020-09-14	2020-10-30	1
MM-male-100	2020-09-14	2020-10-30	1
MM-male-101	2020-09-14	2020-10-30	1
MM-male-102	2020-09-14	2020-10-30	1
MM-male-103	2020-09-14	2020-10-30	1
MM-male-104	2020-09-14	2020-10-30	1
MM-male-105	2020-09-14	2020-10-30	1
MM-male-106	2020-09-14	2020-10-30	1
MM-male-107	2020-09-14	2020-10-30	1
MM-male-108	2020-09-14	2020-10-30	1
MM-male-109	2020-09-14	2020-10-30	1
MM-male-110	2020-09-14	2020-10-30	1
MM-male-111	2020-09-14	2020-10-30	1
MM-male-112	2020-09-14	2020-10-30	1
MM-male-113	2020-09-14	2020-10-30	1
MM-male-114	2020-09-14	2020-10-30	1
MM-male-115	2020-09-14	2020-10-30	1
MM-male-116	2020-09-14	2020-10-30	1
MM-male-117	2020-09-14	2020-10-30	1
MM-male-118	2020-09-14	2020-10-30	1
MM-male-119	2020-09-14	2020-10-30	1
MM-male-120	2020-09-14	2020-11-01	1
MM-male-121	2020-09-14	2020-11-01	1
MM-male-122	2020-09-14	2020-11-01	1
MM-male-123	2020-09-14	2020-11-01	1
MM-male-124	2020-09-14	2020-11-01	1
MM-male-125	2020-09-14	2020-11-01	1
MM-male-126	2020-09-14	2020-11-01	1
MM-male-127	2020-09-14	2020-11-01	1
MM-male-128	2020-09-14	2020-11-01	1
MM-male-129	2020-09-14	2020-11-01	1
MM-male-130	2020-09-14	2020-11-01	1
MM-male-131	2020-09-14	2020-11-03	1
MM-male-132	2020-09-14	2020-11-03	1
MM-male-133	2020-09-14	2020-11-03	1
MM-male-134	2020-09-14	2020-11-03	1
MM-male-135	2020-09-14	2020-11-03	1
MM-male-136	2020-09-14	2020-11-03	1
MM-male-137	2020-09-14	2020-11-03	1
MM-male-138	2020-09-14	2020-11-03	1
MM-male-139	2020-09-14	2020-11-03	1
MM-male-140	2020-09-14	2020-11-03	1
MM-male-141	2020-09-14	2020-11-03	1
MM-male-142	2020-09-14	2020-11-03	1
MM-male-143	2020-09-14	2020-11-03	1
MM-male-144	2020-09-14	2020-11-03	1
MM-male-145	2020-09-14	2020-11-03	1
MM-male-146	2020-09-14	2020-11-03	1
MM-male-147	2020-09-14	2020-11-03	1
MM-male-148	2020-09-14	2020-11-03	1
MM-male-149	2020-09-14	2020-11-03	1
MM-male-150	2020-09-14	2020-11-03	1
MM-male-151	2020-09-14	2020-11-03	1
MM-male-152	2020-09-14	2020-11-03	1
MM-male-153	2020-09-14	2020-11-03	1
MM-male-154	2020-09-14	2020-11-03	1
MM-male-155	2020-09-14	2020-11-03	1
MM-male-156	2020-09-14	2020-11-03	1
MM-male-157	2020-09-14	2020-11-03	1
MM-male-158	2020-09-14	2020-11-03	1
MM-male-159	2020-09-14	2020-11-03	1
MM-male-160	2020-09-14	2020-11-03	1
MM-male-161	2020-09-14	2020-11-03	1
MM-male-162	2020-09-14	2020-11-05	1
MM-male-163	2020-09-14	2020-11-05	1
MM-male-164	2020-09-14	2020-11-05	1
MM-male-165	2020-09-14	2020-11-05	1
MM-male-166	2020-09-14	2020-11-05	1
MM-male-167	2020-09-14	2020-11-05	1
MM-male-168	2020-09-14	2020-11-07	1
MM-male-169	2020-09-14	2020-11-07	1
MM-male-170	2020-09-14	2020-11-07	1
MM-male-171	2020-09-14	2020-11-07	1
MM-male-172	2020-09-14	2020-11-07	1
MM-male-173	2020-09-14	2020-11-07	1
MM-male-174	2020-09-14	2020-11-07	1
MM-male-175	2020-09-14	2020-11-07	1
MM-male-176	2020-09-14	2020-11-07	1
MM-male-177	2020-09-14	2020-11-07	1
MM-male-178	2020-09-14	2020-11-09	1
MM-male-179	2020-09-14	2020-11-09	1
MM-male-180	2020-09-14	2020-11-09	1
MM-male-181	2020-09-14	2020-11-09	1
MM-male-182	2020-09-14	2020-11-09	1
MM-male-183	2020-09-14	2020-11-09	1
MM-male-184	2020-09-14	2020-11-09	1
MM-male-185	2020-09-14	2020-11-11	1
MM-male-186	2020-09-14	2020-11-11	1
MM-male-187	2020-09-14	2020-11-11	1
MM-male-188	2020-09-14	2020-11-13	1
MM-male-189	2020-09-14	2020-11-13	1
MM-male-190	2020-09-14	2020-11-13	1
MM-male-191	2020-09-14	2020-11-13	1
MM-male-192	2020-09-14	2020-11-13	1
MM-male-193	2020-09-14	2020-11-13	1
MM-male-194	2020-09-14	2020-11-13	1
MM-male-195	2020-09-14	2020-11-13	1
MM-male-196	2020-09-14	2020-11-13	1
MM-male-197	2020-09-14	2020-11-13	1
MM-male-198	2020-09-14	2020-11-13	1
MM-male-199	2020-09-14	2020-11-15	1
MM-male-200	2020-09-14	2020-11-15	1
MM-male-201	2020-09-14	2020-11-15	1
MM-male-202	2020-09-14	2020-11-15	1
MM-male-203	2020-09-14	2020-11-15	1
MM-male-204	2020-09-14	2020-11-15	1
MM-male-205	2020-09-14	2020-11-15	1
MM-male-206	2020-09-14	2020-11-15	1
MM-male-207	2020-09-14	2020-11-15	1
MM-male-208	2020-09-14	2020-11-17	1
MM-male-209	2020-09-14	2020-11-17	1
MM-male-210	2020-09-14	2020-11-17	1
MM-male-211	2020-09-14	2020-11-17	1
MM-male-212	2020-09-14	2020-11-17	1
MM-male-213	2020-09-14	2020-11-17	1
MM-male-214	2020-09-14	2020-11-17	1
MM-male-215	2020-09-14	2020-11-19	1
MM-male-216	2020-09-14	2020-11-19	1
MM-male-217	2020-09-14	2020-11-19	1
MM-male-218	2020-09-14	2020-11-19	1
MM-male-219	2020-09-14	2020-11-19	1
MM-male-220	2020-09-14	2020-11-19	1
MM-male-221	2020-09-14	2020-11-19	1
MM-male-222	2020-09-14	2020-11-19	1
MM-male-223	2020-09-14	2020-11-19	1
MM-male-224	2020-09-14	2020-11-21	1
MM-male-225	2020-09-14	2020-11-21	1
MM-male-226	2020-09-14	2020-11-21	1
MM-male-227	2020-09-14	2020-11-23	1
MM-male-228	2020-09-14	2020-11-23	1
MM-male-229	2020-09-14	2020-11-23	1
MM-male-230	2020-09-14	2020-11-23	1
MM-male-231	2020-09-14	2020-11-25	1
MM-male-232	2020-09-14	2020-11-25	1
MM-male-233	2020-09-14	2020-11-25	1
MM-male-234	2020-09-14	2020-11-25	1
MM-male-235	2020-09-14	2020-11-27	1
MM-male-236	2020-09-14	2020-11-27	1
MM-male-237	2020-09-14	2020-11-27	1
MM-male-238	2020-09-14	2020-12-01	1
MM-male-239	2020-09-14	2020-12-01	1
MM-female-1	2020-09-14	2020-09-20		1
MM-female-2	2020-09-14	2020-09-20		1
MM-female-3	2020-09-14	2020-09-20		1
MM-female-4	2020-09-14	2020-09-20		1
MM-female-5	2020-09-14	2020-09-20		1
MM-female-6	2020-09-14	2020-09-20		1
MM-female-7	2020-09-14	2020-09-20		1
MM-female-8	2020-09-14	2020-09-22		1
MM-female-9	2020-09-14	2020-09-22		1
MM-female-10	2020-09-14	2020-09-22		1
MM-female-11	2020-09-14	2020-09-22		1
MM-female-12	2020-09-14	2020-09-22		1
MM-female-13	2020-09-14	2020-09-22		1
MM-female-14	2020-09-14	2020-09-22		1
MM-female-15	2020-09-14	2020-09-24		1
MM-female-16	2020-09-14	2020-09-26		1
MM-female-17	2020-09-14	2020-09-26		1
MM-female-18	2020-09-14	2020-09-26		1
MM-female-19	2020-09-14	2020-09-28		1
MM-female-20	2020-09-14	2020-09-28		1
MM-female-21	2020-09-14	2020-09-30		1
MM-female-22	2020-09-14	2020-09-30		1
MM-female-23	2020-09-14	2020-10-02		1
MM-female-24	2020-09-14	2020-10-02		1
MM-female-25	2020-09-14	2020-10-02		1
MM-female-26	2020-09-14	2020-10-04		1
MM-female-27	2020-09-14	2020-10-04		1
MM-female-28	2020-09-14	2020-10-04		1
MM-female-29	2020-09-14	2020-10-06		1
MM-female-30	2020-09-14	2020-10-06		1
MM-female-31	2020-09-14	2020-10-06		1
MM-female-32	2020-09-14	2020-10-08		1
MM-female-33	2020-09-14	2020-10-08		1
MM-female-34	2020-09-14	2020-10-08		1
MM-female-35	2020-09-14	2020-10-08		1
MM-female-36	2020-09-14	2020-10-08		1
MM-female-37	2020-09-14	2020-10-08		1
MM-female-38	2020-09-14	2020-10-12		1
MM-female-39	2020-09-14	2020-10-12		1
MM-female-40	2020-09-14	2020-10-12		1
MM-female-41	2020-09-14	2020-10-14		1
MM-female-42	2020-09-14	2020-10-14		1
MM-female-43	2020-09-14	2020-10-14		1
MM-female-44	2020-09-14	2020-10-14		1
MM-female-45	2020-09-14	2020-10-16		1
MM-female-46	2020-09-14	2020-10-16		1
MM-female-47	2020-09-14	2020-10-16		1
MM-female-48	2020-09-14	2020-10-16		1
MM-female-49	2020-09-14	2020-10-18		1
MM-female-50	2020-09-14	2020-10-18		1
MM-female-51	2020-09-14	2020-10-18		1
MM-female-52	2020-09-14	2020-10-20		1
MM-female-53	2020-09-14	2020-10-20		1
MM-female-54	2020-09-14	2020-10-20		1
MM-female-55	2020-09-14	2020-10-20		1
MM-female-56	2020-09-14	2020-10-22		1
MM-female-57	2020-09-14	2020-10-24		1
MM-female-58	2020-09-14	2020-10-26		1
MM-female-59	2020-09-14	2020-10-26		1
MM-female-60	2020-09-14	2020-10-28		1
MM-female-61	2020-09-14	2020-10-28		1
MM-female-62	2020-09-14	2020-10-30		1
MM-female-63	2020-09-14	2020-10-30		1
MM-female-64	2020-09-14	2020-10-30		1
MM-female-65	2020-09-14	2020-10-30		1
MM-female-66	2020-09-14	2020-10-30		1
MM-female-67	2020-09-14	2020-11-01		1
MM-female-68	2020-09-14	2020-11-03		1
MM-female-69	2020-09-14	2020-11-03		1
MM-female-70	2020-09-14	2020-11-03		1
MM-female-71	2020-09-14	2020-11-03		1
MM-female-72	2020-09-14	2020-11-03		1
MM-female-73	2020-09-14	2020-11-03		1
MM-female-74	2020-09-14	2020-11-05		1
MM-female-75	2020-09-14	2020-11-05		1
MM-female-76	2020-09-14	2020-11-07		1
MM-female-77	2020-09-14	2020-11-07		1
MM-female-78	2020-09-14	2020-11-09		1
MM-female-79	2020-09-14	2020-11-09		1
MM-female-80	2020-09-14	2020-11-11		1
MM-female-81	2020-09-14	2020-11-11		1
MM-female-82	2020-09-14	2020-11-11		1
MM-female-83	2020-09-14	2020-11-11		1
MM-female-84	2020-09-14	2020-11-11		1
MM-female-85	2020-09-14	2020-11-11		1
MM-female-86	2020-09-14	2020-11-11		1
MM-female-87	2020-09-14	2020-11-11		1
MM-female-88	2020-09-14	2020-11-13		1
MM-female-89	2020-09-14	2020-11-13		1
MM-female-90	2020-09-14	2020-11-13		1
MM-female-91	2020-09-14	2020-11-13		1
MM-female-92	2020-09-14	2020-11-13		1
MM-female-93	2020-09-14	2020-11-13		1
MM-female-94	2020-09-14	2020-11-13		1
MM-female-95	2020-09-14	2020-11-13		1
MM-female-96	2020-09-14	2020-11-13		1
MM-female-97	2020-09-14	2020-11-13		1
MM-female-98	2020-09-14	2020-11-13		1
MM-female-99	2020-09-14	2020-11-13		1
MM-female-100	2020-09-14	2020-11-13		1
MM-female-101	2020-09-14	2020-11-13		1
MM-female-102	2020-09-14	2020-11-13		1
MM-female-103	2020-09-14	2020-11-13		1
MM-female-104	2020-09-14	2020-11-15		1
MM-female-105	2020-09-14	2020-11-15		1
MM-female-106	2020-09-14	2020-11-15		1
MM-female-107	2020-09-14	2020-11-15		1
MM-female-108	2020-09-14	2020-11-15		1
MM-female-109	2020-09-14	2020-11-15		1
MM-female-110	2020-09-14	2020-11-15		1
MM-female-111	2020-09-14	2020-11-15		1
MM-female-112	2020-09-14	2020-11-15		1
MM-female-113	2020-09-14	2020-11-15		1
MM-female-114	2020-09-14	2020-11-15		1
MM-female-115	2020-09-14	2020-11-15		1
MM-female-116	2020-09-14	2020-11-15		1
MM-female-117	2020-09-14	2020-11-15		1
MM-female-118	2020-09-14	2020-11-15		1
MM-female-119	2020-09-14	2020-11-15		1
MM-female-120	2020-09-14	2020-11-15		1
MM-female-121	2020-09-14	2020-11-15		1
MM-female-122	2020-09-14	2020-11-17		1
MM-female-123	2020-09-14	2020-11-17		1
MM-female-124	2020-09-14	2020-11-17		1
MM-female-125	2020-09-14	2020-11-17		1
MM-female-126	2020-09-14	2020-11-17		1
MM-female-127	2020-09-14	2020-11-17		1
MM-female-128	2020-09-14	2020-11-17		1
MM-female-129	2020-09-14	2020-11-17		1
MM-female-130	2020-09-14	2020-11-17		1
MM-female-131	2020-09-14	2020-11-17		1
MM-female-132	2020-09-14	2020-11-17		1
MM-female-133	2020-09-14	2020-11-17		1
MM-female-134	2020-09-14	2020-11-17		1
MM-female-135	2020-09-14	2020-11-17		1
MM-female-136	2020-09-14	2020-11-17		1
MM-female-137	2020-09-14	2020-11-17		1
MM-female-138	2020-09-14	2020-11-17		1
MM-female-139	2020-09-14	2020-11-17		1
MM-female-140	2020-09-14	2020-11-17		1
MM-female-141	2020-09-14	2020-11-17		1
MM-female-142	2020-09-14	2020-11-17		1
MM-female-143	2020-09-14	2020-11-17		1
MM-female-144	2020-09-14	2020-11-17		1
MM-female-145	2020-09-14	2020-11-17		1
MM-female-146	2020-09-14	2020-11-17		1
MM-female-147	2020-09-14	2020-11-19		1
MM-female-148	2020-09-14	2020-11-19		1
MM-female-149	2020-09-14	2020-11-19		1
MM-female-150	2020-09-14	2020-11-19		1
MM-female-151	2020-09-14	2020-11-19		1
MM-female-152	2020-09-14	2020-11-19		1
MM-female-153	2020-09-14	2020-11-19		1
MM-female-154	2020-09-14	2020-11-19		1
MM-female-155	2020-09-14	2020-11-19		1
MM-female-156	2020-09-14	2020-11-19		1
MM-female-157	2020-09-14	2020-11-19		1
MM-female-158	2020-09-14	2020-11-19		1
MM-female-159	2020-09-14	2020-11-19		1
MM-female-160	2020-09-14	2020-11-19		1
MM-female-161	2020-09-14	2020-11-19		1
MM-female-162	2020-09-14	2020-11-19		1
MM-female-163	2020-09-14	2020-11-19		1
MM-female-164	2020-09-14	2020-11-19		1
MM-female-165	2020-09-14	2020-11-19		1
MM-female-166	2020-09-14	2020-11-19		1
MM-female-167	2020-09-14	2020-11-19		1
MM-female-168	2020-09-14	2020-11-19		1
MM-female-169	2020-09-14	2020-11-19		1
MM-female-170	2020-09-14	2020-11-19		1
MM-female-171	2020-09-14	2020-11-19		1
MM-female-172	2020-09-14	2020-11-19		1
MM-female-173	2020-09-14	2020-11-19		1
MM-female-174	2020-09-14	2020-11-19		1
MM-female-175	2020-09-14	2020-11-19		1
MM-female-176	2020-09-14	2020-11-19		1
MM-female-177	2020-09-14	2020-11-21		1
MM-female-178	2020-09-14	2020-11-21		1
MM-female-179	2020-09-14	2020-11-21		1
MM-female-180	2020-09-14	2020-11-21		1
MM-female-181	2020-09-14	2020-11-21		1
MM-female-182	2020-09-14	2020-11-21		1
MM-female-183	2020-09-14	2020-11-21		1
MM-female-184	2020-09-14	2020-11-21		1
MM-female-185	2020-09-14	2020-11-21		1
MM-female-186	2020-09-14	2020-11-21		1
MM-female-187	2020-09-14	2020-11-21		1
MM-female-188	2020-09-14	2020-11-21		1
MM-female-189	2020-09-14	2020-11-21		1
MM-female-190	2020-09-14	2020-11-21		1
MM-female-191	2020-09-14	2020-11-21		1
MM-female-192	2020-09-14	2020-11-21		1
MM-female-193	2020-09-14	2020-11-21		1
MM-female-194	2020-09-14	2020-11-21		1
MM-female-195	2020-09-14	2020-11-21		1
MM-female-196	2020-09-14	2020-11-21		1
MM-female-197	2020-09-14	2020-11-21		1
MM-female-198	2020-09-14	2020-11-21		1
MM-female-199	2020-09-14	2020-11-21		1
MM-female-200	2020-09-14	2020-11-21		1
MM-female-201	2020-09-14	2020-11-21		1
MM-female-202	2020-09-14	2020-11-21		1
MM-female-203	2020-09-14	2020-11-21		1
MM-female-204	2020-09-14	2020-11-21		1
MM-female-205	2020-09-14	2020-11-21		1
MM-female-206	2020-09-14	2020-11-21		1
MM-female-207	2020-09-14	2020-11-21		1
MM-female-208	2020-09-14	2020-11-23		1
MM-female-209	2020-09-14	2020-11-23		1
MM-female-210	2020-09-14	2020-11-23		1
MM-female-211	2020-09-14	2020-11-23		1
MM-female-212	2020-09-14	2020-11-23		1
MM-female-213	2020-09-14	2020-11-23		1
MM-female-214	2020-09-14	2020-11-23		1
MM-female-215	2020-09-14	2020-11-23		1
MM-female-216	2020-09-14	2020-11-23		1
MM-female-217	2020-09-14	2020-11-23		1
MM-female-218	2020-09-14	2020-11-23		1
MM-female-219	2020-09-14	2020-11-23		1
MM-female-220	2020-09-14	2020-11-23		1
MM-female-221	2020-09-14	2020-11-23		1
MM-female-222	2020-09-14	2020-11-23		1
MM-female-223	2020-09-14	2020-11-23		1
MM-female-224	2020-09-14	2020-11-23		1
MM-female-225	2020-09-14	2020-11-23		1
MM-female-226	2020-09-14	2020-11-25		1
MM-female-227	2020-09-14	2020-11-25		1
MM-female-228	2020-09-14	2020-11-25		1
MM-female-229	2020-09-14	2020-11-25		1
MM-female-230	2020-09-14	2020-11-25		1
MM-female-231	2020-09-14	2020-11-25		1
MM-female-232	2020-09-14	2020-11-25		1
MM-female-233	2020-09-14	2020-11-25		1
MM-female-234	2020-09-14	2020-11-27		1
MM-female-235	2020-09-14	2020-11-27		1
MM-female-236	2020-09-14	2020-11-27		1
MM-female-237	2020-09-14	2020-11-27		1
MM-female-238	2020-09-14	2020-11-27		1
MM-female-239	2020-09-14	2020-11-27		1
MM-female-240	2020-09-14	2020-11-27		1
MM-female-241	2020-09-14	2020-11-27		1
MM-female-242	2020-09-14	2020-11-27		1
MM-female-243	2020-09-14	2020-11-27		1
MM-female-244	2020-09-14	2020-11-27		1
MM-female-245	2020-09-14	2020-11-27		1
MM-female-246	2020-09-14	2020-11-27		1
MM-female-247	2020-09-14	2020-11-27		1
MM-female-248	2020-09-14	2020-11-27		1
MM-female-249	2020-09-14	2020-11-27		1
MM-female-250	2020-09-14	2020-11-27		1
MM-female-251	2020-09-14	2020-11-27		1
MM-female-252	2020-09-14	2020-11-27		1
MM-female-253	2020-09-14	2020-11-29		1
MM-female-254	2020-09-14	2020-11-29		1
MM-female-255	2020-09-14	2020-11-29		1
MM-female-256	2020-09-14	2020-11-29		1
MM-female-257	2020-09-14	2020-11-29		1
MM-female-258	2020-09-14	2020-11-29		1
MM-female-259	2020-09-14	2020-11-29		1
MM-female-260	2020-09-14	2020-11-29		1
MM-female-261	2020-09-14	2020-11-29		1
MM-female-262	2020-09-14	2020-11-29		1
MM-female-263	2020-09-14	2020-11-29		1
MM-female-264	2020-09-14	2020-12-01		1
MM-female-265	2020-09-14	2020-12-03		1
MM-female-266	2020-09-14	2020-12-03		1
MM-female-267	2020-09-14	2020-12-03		1
MM-female-268	2020-09-14	2020-12-07		1
MM-female-269	2020-09-14	2020-12-07		1
MM-female-270	2020-09-14	2020-12-07		1
VV-male-1	2020-09-14	2020-09-20			1
VV-male-2	2020-09-14	2020-09-20			1
VV-male-3	2020-09-14	2020-09-20			1
VV-male-4	2020-09-14	2020-09-20			1
VV-male-5	2020-09-14	2020-09-20			1
VV-male-6	2020-09-14	2020-09-22			1
VV-male-7	2020-09-14	2020-09-22			1
VV-male-8	2020-09-14	2020-09-26			1
VV-male-9	2020-09-14	2020-10-02			1
VV-male-10	2020-09-14	2020-10-04			1
VV-male-11	2020-09-14	2020-10-04			1
VV-male-12	2020-09-14	2020-10-16			1
VV-male-13	2020-09-14	2020-10-18			1
VV-male-14	2020-09-14	2020-10-18			1
VV-male-15	2020-09-14	2020-10-20			1
VV-male-16	2020-09-14	2020-10-20			1
VV-male-17	2020-09-14	2020-10-22			1
VV-male-18	2020-09-14	2020-10-24			1
VV-male-19	2020-09-14	2020-10-24			1
VV-male-20	2020-09-14	2020-10-24			1
VV-male-21	2020-09-14	2020-10-24			1
VV-male-22	2020-09-14	2020-10-26			1
VV-male-23	2020-09-14	2020-10-26			1
VV-male-24	2020-09-14	2020-10-26			1
VV-male-25	2020-09-14	2020-10-26			1
VV-male-26	2020-09-14	2020-10-26			1
VV-male-27	2020-09-14	2020-10-28			1
VV-male-28	2020-09-14	2020-10-28			1
VV-male-29	2020-09-14	2020-10-28			1
VV-male-30	2020-09-14	2020-10-30			1
VV-male-31	2020-09-14	2020-10-30			1
VV-male-32	2020-09-14	2020-10-30			1
VV-male-33	2020-09-14	2020-10-30			1
VV-male-34	2020-09-14	2020-10-30			1
VV-male-35	2020-09-14	2020-11-01			1
VV-male-36	2020-09-14	2020-11-01			1
VV-male-37	2020-09-14	2020-11-01			1
VV-male-38	2020-09-14	2020-11-03			1
VV-male-39	2020-09-14	2020-11-03			1
VV-male-40	2020-09-14	2020-11-03			1
VV-male-41	2020-09-14	2020-11-03			1
VV-male-42	2020-09-14	2020-11-03			1
VV-male-43	2020-09-14	2020-11-03			1
VV-male-44	2020-09-14	2020-11-03			1
VV-male-45	2020-09-14	2020-11-03			1
VV-male-46	2020-09-14	2020-11-03			1
VV-male-47	2020-09-14	2020-11-03			1
VV-male-48	2020-09-14	2020-11-03			1
VV-male-49	2020-09-14	2020-11-03			1
VV-male-50	2020-09-14	2020-11-03			1
VV-male-51	2020-09-14	2020-11-05			1
VV-male-52	2020-09-14	2020-11-05			1
VV-male-53	2020-09-14	2020-11-05			1
VV-male-54	2020-09-14	2020-11-05			1
VV-male-55	2020-09-14	2020-11-05			1
VV-male-56	2020-09-14	2020-11-05			1
VV-male-57	2020-09-14	2020-11-05			1
VV-male-58	2020-09-14	2020-11-05			1
VV-male-59	2020-09-14	2020-11-05			1
VV-male-60	2020-09-14	2020-11-07			1
VV-male-61	2020-09-14	2020-11-07			1
VV-male-62	2020-09-14	2020-11-07			1
VV-male-63	2020-09-14	2020-11-07			1
VV-male-64	2020-09-14	2020-11-09			1
VV-male-65	2020-09-14	2020-11-09			1
VV-male-66	2020-09-14	2020-11-09			1
VV-male-67	2020-09-14	2020-11-09			1
VV-male-68	2020-09-14	2020-11-09			1
VV-male-69	2020-09-14	2020-11-09			1
VV-male-70	2020-09-14	2020-11-09			1
VV-male-71	2020-09-14	2020-11-09			1
VV-male-72	2020-09-14	2020-11-11			1
VV-male-73	2020-09-14	2020-11-11			1
VV-male-74	2020-09-14	2020-11-11			1
VV-male-75	2020-09-14	2020-11-11			1
VV-male-76	2020-09-14	2020-11-11			1
VV-male-77	2020-09-14	2020-11-11			1
VV-male-78	2020-09-14	2020-11-11			1
VV-male-79	2020-09-14	2020-11-11			1
VV-male-80	2020-09-14	2020-11-13			1
VV-male-81	2020-09-14	2020-11-13			1
VV-male-82	2020-09-14	2020-11-13			1
VV-male-83	2020-09-14	2020-11-13			1
VV-male-84	2020-09-14	2020-11-15			1
VV-male-85	2020-09-14	2020-11-15			1
VV-male-86	2020-09-14	2020-11-15			1
VV-male-87	2020-09-14	2020-11-17			1
VV-male-88	2020-09-14	2020-11-17			1
VV-male-89	2020-09-14	2020-11-19			1
VV-male-90	2020-09-14	2020-11-19			1
VV-male-91	2020-09-14	2020-11-19			1
VV-male-92	2020-09-14	2020-11-19			1
VV-male-93	2020-09-14	2020-11-19			1
VV-male-94	2020-09-14	2020-11-19			1
VV-male-95	2020-09-14	2020-11-19			1
VV-male-96	2020-09-14	2020-11-19			1
VV-male-97	2020-09-14	2020-11-19			1
VV-male-98	2020-09-14	2020-11-19			1
VV-male-99	2020-09-14	2020-11-21			1
VV-male-100	2020-09-14	2020-11-21			1
VV-male-101	2020-09-14	2020-11-21			1
VV-male-102	2020-09-14	2020-11-21			1
VV-male-103	2020-09-14	2020-11-21			1
VV-male-104	2020-09-14	2020-11-21			1
VV-male-105	2020-09-14	2020-11-21			1
VV-male-106	2020-09-14	2020-11-21			1
VV-male-107	2020-09-14	2020-11-21			1
VV-male-108	2020-09-14	2020-11-21			1
VV-male-109	2020-09-14	2020-11-23			1
VV-male-110	2020-09-14	2020-11-23			1
VV-male-111	2020-09-14	2020-11-23			1
VV-male-112	2020-09-14	2020-11-25			1
VV-male-113	2020-09-14	2020-11-25			1
VV-male-114	2020-09-14	2020-11-25			1
VV-male-115	2020-09-14	2020-11-25			1
VV-male-116	2020-09-14	2020-11-25			1
VV-male-117	2020-09-14	2020-11-25			1
VV-male-118	2020-09-14	2020-11-25			1
VV-male-119	2020-09-14	2020-11-25			1
VV-male-120	2020-09-14	2020-11-27			1
VV-male-121	2020-09-14	2020-11-27			1
VV-male-122	2020-09-14	2020-11-27			1
VV-male-123	2020-09-14	2020-11-27			1
VV-male-124	2020-09-14	2020-11-27			1
VV-male-125	2020-09-14	2020-11-27			1
VV-male-126	2020-09-14	2020-11-27			1
VV-male-127	2020-09-14	2020-11-27			1
VV-male-128	2020-09-14	2020-11-29			1
VV-male-129	2020-09-14	2020-11-29			1
VV-male-130	2020-09-14	2020-11-29			1
VV-male-131	2020-09-14	2020-11-29			1
VV-male-132	2020-09-14	2020-11-29			1
VV-male-133	2020-09-14	2020-11-29			1
VV-male-134	2020-09-14	2020-11-29			1
VV-male-135	2020-09-14	2020-11-29			1
VV-male-136	2020-09-14	2020-11-29			1
VV-male-137	2020-09-14	2020-11-29			1
VV-male-138	2020-09-14	2020-11-29			1
VV-male-139	2020-09-14	2020-11-29			1
VV-male-140	2020-09-14	2020-11-29			1
VV-male-141	2020-09-14	2020-11-29			1
VV-male-142	2020-09-14	2020-12-01			1
VV-male-143	2020-09-14	2020-12-01			1
VV-male-144	2020-09-14	2020-12-01			1
VV-male-145	2020-09-14	2020-12-01			1
VV-male-146	2020-09-14	2020-12-01			1
VV-male-147	2020-09-14	2020-12-03			1
VV-male-148	2020-09-14	2020-12-03			1
VV-male-149	2020-09-14	2020-12-03			1
VV-male-150	2020-09-14	2020-12-03			1
VV-male-151	2020-09-14	2020-12-03			1
VV-male-152	2020-09-14	2020-12-03			1
VV-male-153	2020-09-14	2020-12-03			1
VV-male-154	2020-09-14	2020-12-03			1
VV-male-155	2020-09-14	2020-12-03			1
VV-male-156	2020-09-14	2020-12-03			1
VV-male-157	2020-09-14	2020-12-05			1
VV-male-158	2020-09-14	2020-12-05			1
VV-male-159	2020-09-14	2020-12-05			1
VV-male-160	2020-09-14	2020-12-05			1
VV-male-161	2020-09-14	2020-12-05			1
VV-male-162	2020-09-14	2020-12-05			1
VV-male-163	2020-09-14	2020-12-05			1
VV-male-164	2020-09-14	2020-12-05			1
VV-male-165	2020-09-14	2020-12-05			1
VV-male-166	2020-09-14	2020-12-05			1
VV-male-167	2020-09-14	2020-12-05			1
VV-male-168	2020-09-14	2020-12-07			1
VV-male-169	2020-09-14	2020-12-07			1
VV-male-170	2020-09-14	2020-12-07			1
VV-male-171	2020-09-14	2020-12-07			1
VV-male-172	2020-09-14	2020-12-07			1
VV-male-173	2020-09-14	2020-12-07			1
VV-male-174	2020-09-14	2020-12-07			1
VV-male-175	2020-09-14	2020-12-08			1
VV-male-176	2020-09-14	2020-12-08			1
VV-male-177	2020-09-14	2020-12-08			1
VV-male-178	2020-09-14	2020-12-08			1
VV-male-179	2020-09-14	2020-12-08			1
VV-male-180	2020-09-14	2020-12-10			1
VV-male-181	2020-09-16	2020-10-14			1
VV-male-182	2020-09-16	2020-10-26			1
VV-male-183	2020-09-16	2020-10-28			1
VV-male-184	2020-09-16	2020-10-30			1
VV-male-185	2020-09-16	2020-10-30			1
VV-male-186	2020-09-16	2020-11-03			1
VV-male-187	2020-09-16	2020-11-05			1
VV-male-188	2020-09-16	2020-11-05			1
VV-male-189	2020-09-16	2020-11-07			1
VV-male-190	2020-09-16	2020-11-09			1
VV-male-191	2020-09-16	2020-11-09			1
VV-male-192	2020-09-16	2020-11-09			1
VV-male-193	2020-09-16	2020-11-09			1
VV-male-194	2020-09-16	2020-11-09			1
VV-male-195	2020-09-16	2020-11-11			1
VV-male-196	2020-09-16	2020-11-11			1
VV-male-197	2020-09-16	2020-11-11			1
VV-male-198	2020-09-16	2020-11-11			1
VV-male-199	2020-09-16	2020-11-11			1
VV-male-200	2020-09-16	2020-11-11			1
VV-male-201	2020-09-16	2020-11-11			1
VV-male-202	2020-09-16	2020-11-11			1
VV-male-203	2020-09-16	2020-11-13			1
VV-male-204	2020-09-16	2020-11-13			1
VV-male-205	2020-09-16	2020-11-15			1
VV-male-206	2020-09-16	2020-11-15			1
VV-male-207	2020-09-16	2020-11-15			1
VV-male-208	2020-09-16	2020-11-17			1
VV-male-209	2020-09-16	2020-11-17			1
VV-male-210	2020-09-16	2020-11-17			1
VV-male-211	2020-09-16	2020-11-17			1
VV-male-212	2020-09-16	2020-11-17			1
VV-male-213	2020-09-16	2020-11-17			1
VV-male-214	2020-09-16	2020-11-17			1
VV-male-215	2020-09-16	2020-11-17			1
VV-male-216	2020-09-16	2020-11-19			1
VV-male-217	2020-09-16	2020-11-19			1
VV-male-218	2020-09-16	2020-11-19			1
VV-male-219	2020-09-16	2020-11-19			1
VV-male-220	2020-09-16	2020-11-19			1
VV-male-221	2020-09-16	2020-11-21			1
VV-male-222	2020-09-16	2020-11-21			1
VV-male-223	2020-09-16	2020-11-21			1
VV-male-224	2020-09-16	2020-11-23			1
VV-male-225	2020-09-16	2020-11-23			1
VV-male-226	2020-09-16	2020-11-23			1
VV-male-227	2020-09-16	2020-11-23			1
VV-male-228	2020-09-16	2020-11-25			1
VV-male-229	2020-09-16	2020-11-25			1
VV-male-230	2020-09-16	2020-11-25			1
VV-male-231	2020-09-16	2020-11-25			1
VV-male-232	2020-09-16	2020-11-25			1
VV-male-233	2020-09-16	2020-11-25			1
VV-male-234	2020-09-16	2020-11-27			1
VV-male-235	2020-09-16	2020-11-27			1
VV-male-236	2020-09-16	2020-11-27			1
VV-male-237	2020-09-16	2020-11-27			1
VV-male-238	2020-09-16	2020-11-27			1
VV-male-239	2020-09-16	2020-11-27			1
VV-male-240	2020-09-16	2020-11-27			1
VV-male-241	2020-09-16	2020-11-27			1
VV-male-242	2020-09-16	2020-11-29			1
VV-male-243	2020-09-16	2020-11-29			1
VV-male-244	2020-09-16	2020-11-29			1
VV-male-245	2020-09-16	2020-11-29			1
VV-male-246	2020-09-16	2020-11-29			1
VV-male-247	2020-09-16	2020-11-29			1
VV-male-248	2020-09-16	2020-11-29			1
VV-male-249	2020-09-16	2020-11-29			1
VV-male-250	2020-09-16	2020-11-29			1
VV-male-251	2020-09-16	2020-12-01			1
VV-male-252	2020-09-16	2020-12-01			1
VV-male-253	2020-09-16	2020-12-01			1
VV-male-254	2020-09-16	2020-12-01			1
VV-male-255	2020-09-16	2020-12-01			1
VV-male-256	2020-09-16	2020-12-01			1
VV-male-257	2020-09-16	2020-12-01			1
VV-male-258	2020-09-16	2020-12-03			1
VV-male-259	2020-09-16	2020-12-03			1
VV-male-260	2020-09-16	2020-12-03			1
VV-male-261	2020-09-16	2020-12-03			1
VV-male-262	2020-09-16	2020-12-03			1
VV-male-263	2020-09-16	2020-12-03			1
VV-male-264	2020-09-16	2020-12-03			1
VV-male-265	2020-09-16	2020-12-05			1
VV-male-266	2020-09-16	2020-12-05			1
VV-male-267	2020-09-16	2020-12-05			1
VV-male-268	2020-09-16	2020-12-05			1
VV-male-269	2020-09-16	2020-12-05			1
VV-male-270	2020-09-16	2020-12-05			1
VV-male-271	2020-09-16	2020-12-05			1
VV-male-272	2020-09-16	2020-12-05			1
VV-male-273	2020-09-16	2020-12-05			1
VV-male-274	2020-09-16	2020-12-05			1
VV-male-275	2020-09-16	2020-12-05			1
VV-male-276	2020-09-16	2020-12-05			1
VV-male-277	2020-09-16	2020-12-05			1
VV-male-278	2020-09-16	2020-12-05			1
VV-male-279	2020-09-16	2020-12-05			1
VV-male-280	2020-09-16	2020-12-05			1
VV-male-281	2020-09-16	2020-12-05			1
VV-male-282	2020-09-16	2020-12-05			1
VV-male-283	2020-09-16	2020-12-07			1
VV-male-284	2020-09-16	2020-12-07			1
VV-male-285	2020-09-16	2020-12-07			1
VV-male-286	2020-09-16	2020-12-07			1
VV-male-287	2020-09-16	2020-12-07			1
VV-male-288	2020-09-16	2020-12-07			1
VV-male-289	2020-09-16	2020-12-07			1
VV-male-290	2020-09-16	2020-12-07			1
VV-male-291	2020-09-16	2020-12-10			1
VV-male-292	2020-09-16	2020-12-10			1
VV-male-293	2020-09-16	2020-12-10			1
VV-male-294	2020-09-16	2020-12-10			1
VV-male-295	2020-09-16	2020-12-12			1
VV-male-296	2020-09-16	2020-12-12			1
VV-male-297	2020-09-16	2020-12-12			1
VV-male-298	2020-09-16	2020-12-14			1
VV-male-299	2020-09-16	2020-12-14			1
VV-female-1	2020-09-14	2020-09-20				1
VV-female-2	2020-09-14	2020-09-22				1
VV-female-3	2020-09-14	2020-09-22				1
VV-female-4	2020-09-14	2020-09-24				1
VV-female-5	2020-09-14	2020-09-24				1
VV-female-6	2020-09-14	2020-09-26				1
VV-female-7	2020-09-14	2020-09-28				1
VV-female-8	2020-09-14	2020-10-02				1
VV-female-9	2020-09-14	2020-10-06				1
VV-female-10	2020-09-14	2020-10-06				1
VV-female-11	2020-09-14	2020-10-06				1
VV-female-12	2020-09-14	2020-10-10				1
VV-female-13	2020-09-14	2020-10-10				1
VV-female-14	2020-09-14	2020-10-12				1
VV-female-15	2020-09-14	2020-10-12				1
VV-female-16	2020-09-14	2020-10-14				1
VV-female-17	2020-09-14	2020-10-14				1
VV-female-18	2020-09-14	2020-10-16				1
VV-female-19	2020-09-14	2020-10-16				1
VV-female-20	2020-09-14	2020-10-16				1
VV-female-21	2020-09-14	2020-10-16				1
VV-female-22	2020-09-14	2020-10-18				1
VV-female-23	2020-09-14	2020-10-18				1
VV-female-24	2020-09-14	2020-10-24				1
VV-female-25	2020-09-14	2020-10-24				1
VV-female-26	2020-09-14	2020-10-24				1
VV-female-27	2020-09-14	2020-10-24				1
VV-female-28	2020-09-14	2020-10-28				1
VV-female-29	2020-09-14	2020-10-30				1
VV-female-30	2020-09-14	2020-10-30				1
VV-female-31	2020-09-14	2020-10-30				1
VV-female-32	2020-09-14	2020-11-01				1
VV-female-33	2020-09-14	2020-11-03				1
VV-female-34	2020-09-14	2020-11-03				1
VV-female-35	2020-09-14	2020-11-03				1
VV-female-36	2020-09-14	2020-11-03				1
VV-female-37	2020-09-14	2020-11-05				1
VV-female-38	2020-09-14	2020-11-05				1
VV-female-39	2020-09-14	2020-11-05				1
VV-female-40	2020-09-14	2020-11-05				1
VV-female-41	2020-09-14	2020-11-05				1
VV-female-42	2020-09-14	2020-11-05				1
VV-female-43	2020-09-14	2020-11-07				1
VV-female-44	2020-09-14	2020-11-07				1
VV-female-45	2020-09-14	2020-11-07				1
VV-female-46	2020-09-14	2020-11-07				1
VV-female-47	2020-09-14	2020-11-09				1
VV-female-48	2020-09-14	2020-11-09				1
VV-female-49	2020-09-14	2020-11-11				1
VV-female-50	2020-09-14	2020-11-11				1
VV-female-51	2020-09-14	2020-11-11				1
VV-female-52	2020-09-14	2020-11-11				1
VV-female-53	2020-09-14	2020-11-11				1
VV-female-54	2020-09-14	2020-11-11				1
VV-female-55	2020-09-14	2020-11-11				1
VV-female-56	2020-09-14	2020-11-11				1
VV-female-57	2020-09-14	2020-11-13				1
VV-female-58	2020-09-14	2020-11-13				1
VV-female-59	2020-09-14	2020-11-13				1
VV-female-60	2020-09-14	2020-11-13				1
VV-female-61	2020-09-14	2020-11-13				1
VV-female-62	2020-09-14	2020-11-13				1
VV-female-63	2020-09-14	2020-11-13				1
VV-female-64	2020-09-14	2020-11-13				1
VV-female-65	2020-09-14	2020-11-13				1
VV-female-66	2020-09-14	2020-11-13				1
VV-female-67	2020-09-14	2020-11-13				1
VV-female-68	2020-09-14	2020-11-13				1
VV-female-69	2020-09-14	2020-11-13				1
VV-female-70	2020-09-14	2020-11-13				1
VV-female-71	2020-09-14	2020-11-15				1
VV-female-72	2020-09-14	2020-11-15				1
VV-female-73	2020-09-14	2020-11-15				1
VV-female-74	2020-09-14	2020-11-15				1
VV-female-75	2020-09-14	2020-11-15				1
VV-female-76	2020-09-14	2020-11-15				1
VV-female-77	2020-09-14	2020-11-15				1
VV-female-78	2020-09-14	2020-11-15				1
VV-female-79	2020-09-14	2020-11-15				1
VV-female-80	2020-09-14	2020-11-15				1
VV-female-81	2020-09-14	2020-11-17				1
VV-female-82	2020-09-14	2020-11-17				1
VV-female-83	2020-09-14	2020-11-17				1
VV-female-84	2020-09-14	2020-11-17				1
VV-female-85	2020-09-14	2020-11-17				1
VV-female-86	2020-09-14	2020-11-17				1
VV-female-87	2020-09-14	2020-11-17				1
VV-female-88	2020-09-14	2020-11-17				1
VV-female-89	2020-09-14	2020-11-17				1
VV-female-90	2020-09-14	2020-11-17				1
VV-female-91	2020-09-14	2020-11-17				1
VV-female-92	2020-09-14	2020-11-19				1
VV-female-93	2020-09-14	2020-11-19				1
VV-female-94	2020-09-14	2020-11-19				1
VV-female-95	2020-09-14	2020-11-19				1
VV-female-96	2020-09-14	2020-11-19				1
VV-female-97	2020-09-14	2020-11-19				1
VV-female-98	2020-09-14	2020-11-19				1
VV-female-99	2020-09-14	2020-11-19				1
VV-female-100	2020-09-14	2020-11-19				1
VV-female-101	2020-09-14	2020-11-19				1
VV-female-102	2020-09-14	2020-11-19				1
VV-female-103	2020-09-14	2020-11-21				1
VV-female-104	2020-09-14	2020-11-21				1
VV-female-105	2020-09-14	2020-11-21				1
VV-female-106	2020-09-14	2020-11-21				1
VV-female-107	2020-09-14	2020-11-21				1
VV-female-108	2020-09-14	2020-11-21				1
VV-female-109	2020-09-14	2020-11-21				1
VV-female-110	2020-09-14	2020-11-21				1
VV-female-111	2020-09-14	2020-11-21				1
VV-female-112	2020-09-14	2020-11-21				1
VV-female-113	2020-09-14	2020-11-21				1
VV-female-114	2020-09-14	2020-11-21				1
VV-female-115	2020-09-14	2020-11-21				1
VV-female-116	2020-09-14	2020-11-21				1
VV-female-117	2020-09-14	2020-11-21				1
VV-female-118	2020-09-14	2020-11-21				1
VV-female-119	2020-09-14	2020-11-21				1
VV-female-120	2020-09-14	2020-11-21				1
VV-female-121	2020-09-14	2020-11-21				1
VV-female-122	2020-09-14	2020-11-21				1
VV-female-123	2020-09-14	2020-11-21				1
VV-female-124	2020-09-14	2020-11-21				1
VV-female-125	2020-09-14	2020-11-21				1
VV-female-126	2020-09-14	2020-11-21				1
VV-female-127	2020-09-14	2020-11-21				1
VV-female-128	2020-09-14	2020-11-23				1
VV-female-129	2020-09-14	2020-11-23				1
VV-female-130	2020-09-14	2020-11-23				1
VV-female-131	2020-09-14	2020-11-23				1
VV-female-132	2020-09-14	2020-11-23				1
VV-female-133	2020-09-14	2020-11-23				1
VV-female-134	2020-09-14	2020-11-23				1
VV-female-135	2020-09-14	2020-11-23				1
VV-female-136	2020-09-14	2020-11-23				1
VV-female-137	2020-09-14	2020-11-23				1
VV-female-138	2020-09-14	2020-11-23				1
VV-female-139	2020-09-14	2020-11-23				1
VV-female-140	2020-09-14	2020-11-23				1
VV-female-141	2020-09-14	2020-11-23				1
VV-female-142	2020-09-14	2020-11-23				1
VV-female-143	2020-09-14	2020-11-23				1
VV-female-144	2020-09-14	2020-11-23				1
VV-female-145	2020-09-14	2020-11-23				1
VV-female-146	2020-09-14	2020-11-23				1
VV-female-147	2020-09-14	2020-11-25				1
VV-female-148	2020-09-14	2020-11-25				1
VV-female-149	2020-09-14	2020-11-25				1
VV-female-150	2020-09-14	2020-11-25				1
VV-female-151	2020-09-14	2020-11-25				1
VV-female-152	2020-09-14	2020-11-25				1
VV-female-153	2020-09-14	2020-11-25				1
VV-female-154	2020-09-14	2020-11-25				1
VV-female-155	2020-09-14	2020-11-25				1
VV-female-156	2020-09-14	2020-11-25				1
VV-female-157	2020-09-14	2020-11-25				1
VV-female-158	2020-09-14	2020-11-25				1
VV-female-159	2020-09-14	2020-11-25				1
VV-female-160	2020-09-14	2020-11-25				1
VV-female-161	2020-09-14	2020-11-27				1
VV-female-162	2020-09-14	2020-11-27				1
VV-female-163	2020-09-14	2020-11-27				1
VV-female-164	2020-09-14	2020-11-27				1
VV-female-165	2020-09-14	2020-11-27				1
VV-female-166	2020-09-14	2020-11-27				1
VV-female-167	2020-09-14	2020-11-27				1
VV-female-168	2020-09-14	2020-11-27				1
VV-female-169	2020-09-14	2020-11-27				1
VV-female-170	2020-09-14	2020-11-27				1
VV-female-171	2020-09-14	2020-11-27				1
VV-female-172	2020-09-14	2020-11-27				1
VV-female-173	2020-09-14	2020-11-27				1
VV-female-174	2020-09-14	2020-11-27				1
VV-female-175	2020-09-14	2020-11-27				1
VV-female-176	2020-09-14	2020-11-27				1
VV-female-177	2020-09-14	2020-11-27				1
VV-female-178	2020-09-14	2020-11-27				1
VV-female-179	2020-09-14	2020-11-27				1
VV-female-180	2020-09-14	2020-11-29				1
VV-female-181	2020-09-14	2020-11-29				1
VV-female-182	2020-09-14	2020-11-29				1
VV-female-183	2020-09-14	2020-11-29				1
VV-female-184	2020-09-14	2020-11-29				1
VV-female-185	2020-09-14	2020-11-29				1
VV-female-186	2020-09-14	2020-11-29				1
VV-female-187	2020-09-14	2020-11-29				1
VV-female-188	2020-09-14	2020-11-29				1
VV-female-189	2020-09-14	2020-11-29				1
VV-female-190	2020-09-14	2020-11-29				1
VV-female-191	2020-09-14	2020-11-29				1
VV-female-192	2020-09-14	2020-11-29				1
VV-female-193	2020-09-14	2020-11-29				1
VV-female-194	2020-09-14	2020-11-29				1
VV-female-195	2020-09-14	2020-11-29				1
VV-female-196	2020-09-14	2020-11-29				1
VV-female-197	2020-09-14	2020-11-29				1
VV-female-198	2020-09-14	2020-11-29				1
VV-female-199	2020-09-14	2020-11-29				1
VV-female-200	2020-09-14	2020-11-29				1
VV-female-201	2020-09-14	2020-11-29				1
VV-female-202	2020-09-14	2020-11-29				1
VV-female-203	2020-09-14	2020-11-29				1
VV-female-204	2020-09-14	2020-11-29				1
VV-female-205	2020-09-14	2020-11-29				1
VV-female-206	2020-09-14	2020-11-29				1
VV-female-207	2020-09-14	2020-11-29				1
VV-female-208	2020-09-14	2020-11-29				1
VV-female-209	2020-09-14	2020-11-29				1
VV-female-210	2020-09-14	2020-11-29				1
VV-female-211	2020-09-14	2020-11-29				1
VV-female-212	2020-09-14	2020-11-29				1
VV-female-213	2020-09-14	2020-11-29				1
VV-female-214	2020-09-14	2020-11-29				1
VV-female-215	2020-09-14	2020-11-29				1
VV-female-216	2020-09-14	2020-11-29				1
VV-female-217	2020-09-14	2020-11-29				1
VV-female-218	2020-09-14	2020-11-29				1
VV-female-219	2020-09-14	2020-11-29				1
VV-female-220	2020-09-14	2020-11-29				1
VV-female-221	2020-09-14	2020-11-29				1
VV-female-222	2020-09-14	2020-11-29				1
VV-female-223	2020-09-14	2020-11-29				1
VV-female-224	2020-09-14	2020-11-29				1
VV-female-225	2020-09-14	2020-11-29				1
VV-female-226	2020-09-14	2020-12-01				1
VV-female-227	2020-09-14	2020-12-01				1
VV-female-228	2020-09-14	2020-12-01				1
VV-female-229	2020-09-14	2020-12-01				1
VV-female-230	2020-09-14	2020-12-01				1
VV-female-231	2020-09-14	2020-12-01				1
VV-female-232	2020-09-14	2020-12-03				1
VV-female-233	2020-09-14	2020-12-03				1
VV-female-234	2020-09-14	2020-12-03				1
VV-female-235	2020-09-14	2020-12-03				1
VV-female-236	2020-09-14	2020-12-03				1
VV-female-237	2020-09-14	2020-12-03				1
VV-female-238	2020-09-14	2020-12-03				1
VV-female-239	2020-09-14	2020-12-03				1
VV-female-240	2020-09-14	2020-12-03				1
VV-female-241	2020-09-14	2020-12-03				1
VV-female-242	2020-09-14	2020-12-03				1
VV-female-243	2020-09-14	2020-12-03				1
VV-female-244	2020-09-14	2020-12-03				1
VV-female-245	2020-09-14	2020-12-03				1
VV-female-246	2020-09-14	2020-12-03				1
VV-female-247	2020-09-14	2020-12-03				1
VV-female-248	2020-09-14	2020-12-05				1
VV-female-249	2020-09-14	2020-12-05				1
VV-female-250	2020-09-14	2020-12-05				1
VV-female-251	2020-09-14	2020-12-05				1
VV-female-252	2020-09-14	2020-12-05				1
VV-female-253	2020-09-14	2020-12-05				1
VV-female-254	2020-09-14	2020-12-05				1
VV-female-255	2020-09-14	2020-12-05				1
VV-female-256	2020-09-14	2020-12-05				1
VV-female-257	2020-09-14	2020-12-05				1
VV-female-258	2020-09-14	2020-12-05				1
VV-female-259	2020-09-14	2020-12-05				1
VV-female-260	2020-09-14	2020-12-05				1
VV-female-261	2020-09-14	2020-12-05				1
VV-female-262	2020-09-14	2020-12-05				1
VV-female-263	2020-09-14	2020-12-05				1
VV-female-264	2020-09-14	2020-12-05				1
VV-female-265	2020-09-14	2020-12-05				1
VV-female-266	2020-09-14	2020-12-05				1
VV-female-267	2020-09-14	2020-12-05				1
VV-female-268	2020-09-14	2020-12-05				1
VV-female-269	2020-09-14	2020-12-05				1
VV-female-270	2020-09-14	2020-12-05				1
VV-female-271	2020-09-14	2020-12-05				1
VV-female-272	2020-09-14	2020-12-05				1
VV-female-273	2020-09-14	2020-12-05				1
VV-female-274	2020-09-14	2020-12-05				1
VV-female-275	2020-09-14	2020-12-07				1
VV-female-276	2020-09-14	2020-12-07				1
VV-female-277	2020-09-14	2020-12-07				1
VV-female-278	2020-09-14	2020-12-07				1
VV-female-279	2020-09-14	2020-12-07				1
VV-female-280	2020-09-14	2020-12-07				1
VV-female-281	2020-09-14	2020-12-07				1
VV-female-282	2020-09-14	2020-12-07				1
VV-female-283	2020-09-14	2020-12-07				1
VV-female-284	2020-09-14	2020-12-07				1
VV-female-285	2020-09-14	2020-12-07				1
VV-female-286	2020-09-14	2020-12-07				1
VV-female-287	2020-09-14	2020-12-08				1
VV-female-288	2020-09-14	2020-12-08				1
VV-female-289	2020-09-14	2020-12-08				1
VV-female-290	2020-09-14	2020-12-08				1
VV-female-291	2020-09-14	2020-12-08				1
VV-female-292	2020-09-14	2020-12-08				1
VV-female-293	2020-09-14	2020-12-10				1
VV-female-294	2020-09-14	2020-12-10				1
VV-female-295	2020-09-14	2020-12-10				1
VV-female-296	2020-09-14	2020-12-12				1
VV-female-297	2020-09-14	2020-12-12				1
VV-female-298	2020-09-14	2020-12-12				1
VV-female-299	2020-09-14	2020-12-12				1
VV-female-300	2020-09-14	2020-12-12				1

## Sheet: Fig. 1f
Figure 1f. Confocal images of FDB fibers isolated from mice electroporated with CaMKII-KTR

## Sheet: Fig. 1g-i
Figure 1g-i. KTR study in isolated FDB fibers
Cyt/Nuc KTR ratio
MM							VV							MM + NAC						VV + NAC						Ncf1-/-
Fiber ID		nucleus ID	Before stimulation	After stimulation	Change in signal		Fiber ID		nucleus ID	Before stimulation	After stimulation	Change in signal		Fiber ID	Nucleus ID	Before stimulation	After stimulation	Change in signal		Fiber ID	Nucleus ID	Before stimulation	After stimulation	Change in signal		Fiber ID	Nucleus ID	Before stimulation	After stimulation	Change in signal
110518	F1	N1	0.732773	0.856905	0.124133		110518	F1	N1	0.545584	0.533279	-0.0123042		F1	N1	0.6744	0.704866	0.0304659		F1	N1	0.555661	0.51311	-0.0425506		F1	N1	0.79079	0.832381	0.0415915
110518	F1	N3	0.690646	0.878256	0.18761		110518	F1	N2	0.846539	0.914453	0.0679136		F1	N2	0.571978	0.530124	-0.0418534		F1	N3	0.459276	0.499678	0.0404017		F1	N2	0.724544	0.685227	-0.0393168
110518	F2	N1	0.886218	2.82239	1.93617		110518	F1	N3	0.696301	0.775597	0.0792954		F2	N1	0.520497	0.55567	0.0351726		F2	N1	0.871908	0.765228	-0.10668		F1	N3	0.66708	0.610772	-0.056308
110518	F2	N2	1.00093	1.14065	0.139723		110518	F2	N1	0.695381	0.57503	-0.120351		F2	N2	0.672671	0.78612	0.113449		F2	N2	0.925986	0.798492	-0.127493		F2	N1	0.667139	0.712781	0.0456417
110518	F5	N1	0.937321	1.98756	1.05024		110518	F2	N2	0.477936	0.435142	-0.042794		F2	N3	0.551137	0.605173	0.0540357		F2	N3	0.878526	0.847508	-0.0310183		F2	N2	0.684616	0.588413	-0.0962029
110518	F5	N2	1.0531	1.10511	0.0520095		110518	F2	N3	0.40621	0.319749	-0.0864608		F3	N2	0.496039	0.501128	0.00508841		F3	N1	0.528779	0.509095	-0.0196838		F2	N3	0.68197	0.779226	0.0972565
110518	F5	N3	0.604562	1.02791	0.423346		110518	F5	N1	0.631768	0.609355	-0.022413		F7	N1	0.4325	0.360183	-0.0723172		F3	N2	0.510981	0.38035	-0.130631		F3	N1	0.597911	0.707709	0.109798
110518	F6	N1	1.03891	1.27926	0.240356		110518	F5	N2	0.539674	0.475125	-0.0645493		F7	N3	0.392737	0.358578	-0.034159		F3	N3	0.466155	0.473449	0.00729415		F3	N2	0.788585	0.812127	0.0235417
110518	F6	N2	1.35272	1.5192	0.16648		110518	F5	N3	0.607578	0.651563	0.0439857		F8	N1	0.81588	0.857236	0.0413556		F4	N1	0.495427	0.522313	0.026886		F4	N3	0.600273	0.650929	0.0506552
110518	F9	N2	1.67858	1.87832	0.199738		110518	F6	N1	0.747949	0.687507	-0.0604414		F8	N2	0.726866	0.756979	0.0301137		F4	N2	0.576588	0.661358	0.08477		F5	N1	0.661839	0.787147	0.125307
110518	F9	N3	1.86098	1.84369	-0.0172927		110518	F6	N2	0.793632	0.677516	-0.116116		F8	N3	0.779114	0.800096	0.0209825		F4	N3	0.452086	0.411294	-0.0407916		F5	N2	0.567212	0.632188	0.0649762
110518	F10	N1	0.78541	0.86169	0.0762799		110518	F6	N3	0.564592	0.491807	-0.0727857								F5	N1	0.770285	0.865112	0.0948263		F5	N3	0.729585	0.703342	-0.0262436
110518	F10	N2	0.777877	0.934064	0.156187		110518	F8	N1	0.620047	0.683924	0.063877								F5	N2	0.656508	0.741691	0.0851829		F6	N1	0.829039	0.805874	-0.0231649
110518	F10	N3	0.774234	0.835589	0.0613559		110518	F8	N2	0.851557	0.830903	-0.0206537								F5	N3	0.793846	0.962492	0.168646		F6	N2	0.858415	0.809622	-0.0487932
12221	F1	N1	0.737066	0.801841	0.0647747		110518	F8	N3	0.561896	0.752797	0.190901								F8	N2	0.483538	0.452607	-0.0309305		F6	N3	0.778005	0.825556	0.047551
12221	F1	N2	0.563374	0.766677	0.203303		110518	F9	N1	0.704339	0.600301	-0.104038								F8	N3	0.608391	0.583288	-0.0251033		F6	N3	0.735097	0.888476	0.153379
12221	F1	N3	0.932331	1.26658	0.334245		110518	F9	N2	0.939249	1.18212	0.242868														F7	N1	0.740883	0.677747	-0.0631366
12221	F3	N1	0.710374	1.05495	0.344579		110518	F9	N3	0.670718	0.630668	-0.0400497														F7	N2	0.540175	0.614675	0.0744999
12221	F3	N2	0.363075	0.612659	0.249584		110518	F10	N1	0.691965	0.867145	0.17518														F8	N1	0.652388	0.730813	0.0784245
12221	F3	N3	0.495324	0.785114	0.28979		110518	F10	N2	0.538964	0.536864	-0.00210068														F8	N2	0.682677	0.759563	0.0768852
12221	F4	N1	0.771522	1.35415	0.58263		110518	F10	N3	0.512928	0.558772	0.0458432														F9	N3	0.694287	0.773938	0.0796509
12221	F4	N2	0.730471	1.34275	0.61228		12221	F3	N1	0.46394	0.53784	0.0738995														F9	N1	0.551613	0.639062	0.0874486
12221	F4	N3	0.783318	1.70178	0.918462		12221	F3	N2	0.659983	0.748161	0.0881782														F9	N2	0.714503	0.861987	0.147485
12221	F5	N1	0.579116	0.651279	0.0721632		12221	F3	N3	0.694232	0.795406	0.101173														F9	N3	0.634312	0.6983	0.0639875
12221	F5	N2	0.580902	0.742495	0.161593		12221	F4	N1	0.987801	1.0989	0.1111
12221	F5	N3	0.467904	0.59235	0.124446		12221	F4	N2	0.842034	1.07797	0.235935
12221	F6	N1	0.39378	0.942179	0.548399		12221	F4	N3	0.838392	0.879794	0.0414021
12221	F6	N2	0.468439	1.18919	0.720749		12221	F5	N1	0.442768	0.550346	0.107578
12221	F6	N3	0.578162	0.884776	0.306614		12221	F5	N2	0.558665	0.626508	0.0678421
12221	F7	N1	0.591663	0.894055	0.302391		12221	F5	N3	0.504045	0.61213	0.108085
12221	F7	N2	0.486261	0.690131	0.20387		12221	F6	N1	0.341355	0.350636	0.00928087
12221	F7	N3	0.384901	0.626284	0.241383		12221	F6	N2	0.353466	0.324434	-0.0290314
							12221	F6	N3	0.353074	0.369349	0.0162748

## Sheet: Fig. 2b
Figure 2b. Mouse treadmill running distance
Treadmill running distance (m)
MM	VV
582	339
528	389
332.5	438
633.5	313
395.5	452.9
496	259
565	121.9
403	154.1
403	539
502	273
356	634
525	200
347	296
528	524
637.2	373
719.9	398
548.8	232
583.2	191
695	241
568.8	213
	648.4
	420
	463.3
	583.1
	605.9
	541.8
	489.1

## Sheet: Fig. 2c
Figure 2c. Mouse treadmill running maximal speed
Treadmill running: maximal speed (m/min)
MM	VV
29.9343	23.8909
28.5914	25.1344
23.7293	26.3531
31.2151	23.2443
25.2961	26.7236
27.7955	21.9013
29.5115	18.4917
25.4826	19.2925
25.4826	28.8649
27.9447	22.2495
24.3137	31.2276
28.5167	20.434
24.0899	22.8215
28.5914	28.4919
31.3072	24.7365
33.3639	25.3583
29.1087	21.2298
29.9642	20.2102
32.7447	21.4537
29.6061	20.7573
	31.5857
	25.9054
	26.9823
	29.9617
	30.5287
	28.9346
	27.6239

## Sheet: Fig. 2e
Figure 2e. Averaged traces of quadriceps torque
WT vs MMVV fatigue comparison
Averaged traces (unit is the output voltage of the force transducer)
(time s)	MM (volts)	VV (volts)	WT Normalized	VV normalized
0.001	0.12855	0.05267	0.423405	0.173479
0.002	0.12787	0.05444	0.421165	0.179309
0.003	0.12737	0.05666	0.419518	0.186621
0.004	0.12684	0.05865	0.417773	0.193175
0.005	0.12628	0.06021	0.415928	0.198314
0.006	0.12566	0.0613	0.413886	0.201904
0.007	0.12504	0.06209	0.411844	0.204506
0.008	0.12442	0.06265	0.409802	0.20635
0.009	0.12386	0.0631	0.407958	0.207832
0.01	0.12332	0.06354	0.406179	0.209282
0.011	0.12282	0.06397	0.404532	0.210698
0.012	0.12332	0.06444	0.406179	0.212246
0.013	0.12386	0.06494	0.407958	0.213893
0.014	0.12406	0.0655	0.408616	0.215737
0.015	0.12442	0.06612	0.409802	0.217779
0.016	0.12504	0.06682	0.411844	0.220085
0.017	0.12566	0.06767	0.413886	0.222885
0.018	0.12628	0.06873	0.415928	0.226376
0.019	0.12638	0.07001	0.416258	0.230592
0.02	0.12684	0.07151	0.417773	0.235532
0.021	0.12737	0.0735	0.419518	0.242087
0.022	0.12787	0.07662	0.421165	0.252363
0.023	0.12855	0.08111	0.423405	0.267152
0.024	0.12913	0.08647	0.425315	0.284806
0.025	0.13177	0.09146	0.434011	0.301242
0.026	0.13391	0.09506	0.441059	0.313099
0.027	0.13541	0.09691	0.446	0.319192
0.028	0.13644	0.09756	0.449392	0.321333
0.029	0.13745	0.09829	0.452719	0.323738
0.03	0.13865	0.09989	0.456671	0.329008
0.031	0.13986	0.10235	0.460657	0.33711
0.032	0.14091	0.10526	0.464115	0.346695
0.033	0.14181	0.10808	0.467079	0.355983
0.034	0.14271	0.11051	0.470044	0.363987
0.035	0.14377	0.1125	0.473535	0.370541
0.036	0.14508	0.11425	0.47785	0.376305
0.037	0.14664	0.11608	0.482988	0.382333
0.038	0.14833	0.11821	0.488554	0.389348
0.039	0.15001	0.12071	0.494088	0.397582
0.04	0.1516	0.12345	0.499325	0.406607
0.041	0.15308	0.12614	0.504199	0.415467
0.042	0.15451	0.12858	0.508909	0.423504
0.043	0.15599	0.13072	0.513784	0.430552
0.044	0.15758	0.13268	0.519021	0.437008
0.045	0.15925	0.1346	0.524522	0.443332
0.046	0.16095	0.13665	0.530121	0.450084
0.047	0.16261	0.13886	0.535588	0.457363
0.048	0.16419	0.14115	0.540792	0.464906
0.049	0.16568	0.14338	0.5457	0.472251
0.05	0.16715	0.14547	0.550542	0.479134
0.051	0.16718	0.14742	0.550641	0.485557
0.052	0.16738	0.14811	0.551299	0.48783
0.053	0.16773	0.14901	0.552452	0.490794
0.054	0.16843	0.15028	0.554758	0.494977
0.055	0.16869	0.15195	0.555614	0.500478
0.056	0.17027	0.15403	0.560818	0.507328
0.057	0.17277	0.15646	0.569052	0.515332
0.058	0.17579	0.15913	0.578999	0.524126
0.059	0.1792	0.16197	0.590231	0.53348
0.06	0.18287	0.16493	0.602319	0.54323
0.061	0.18672	0.16797	0.615	0.553243
0.062	0.19065	0.17104	0.627944	0.563354
0.063	0.1946	0.17411	0.640954	0.573466
0.064	0.19852	0.17714	0.653865	0.583446
0.065	0.2024	0.18011	0.666645	0.593228
0.066	0.20619	0.18299	0.679128	0.602714
0.067	0.20988	0.18579	0.691282	0.611936
0.068	0.21347	0.18851	0.703106	0.620895
0.069	0.21696	0.19115	0.714601	0.629591
0.07	0.22035	0.19373	0.725767	0.638088
0.071	0.22364	0.19626	0.736603	0.646421
0.072	0.22682	0.19875	0.747077	0.654623
0.073	0.22989	0.20121	0.757188	0.662725
0.074	0.23286	0.20366	0.766971	0.670795
0.075	0.23572	0.2061	0.776391	0.678831
0.076	0.23847	0.20853	0.785448	0.686835
0.077	0.24112	0.21093	0.794177	0.69474
0.078	0.24367	0.21328	0.802576	0.70248
0.079	0.24612	0.21557	0.810645	0.710023
0.08	0.2485	0.21776	0.818484	0.717236
0.081	0.25078	0.21984	0.825994	0.724087
0.082	0.25298	0.22181	0.83324	0.730575
0.083	0.25511	0.22366	0.840256	0.736669
0.084	0.25714	0.2254	0.846942	0.7424
0.085	0.2591	0.22706	0.853397	0.747867
0.086	0.26096	0.22865	0.859524	0.753104
0.087	0.26273	0.2302	0.865354	0.75821
0.088	0.26442	0.23171	0.87092	0.763183
0.089	0.26602	0.2332	0.87619	0.768091
0.09	0.26755	0.23467	0.881229	0.772932
0.091	0.26899	0.23611	0.885972	0.777675
0.092	0.27032	0.2375	0.890353	0.782254
0.093	0.27155	0.23881	0.894404	0.786568
0.094	0.27271	0.24004	0.898225	0.79062
0.095	0.27381	0.24116	0.901848	0.794308
0.096	0.27489	0.24219	0.905405	0.797701
0.097	0.27598	0.24316	0.908995	0.800896
0.098	0.27712	0.24412	0.91275	0.804058
0.099	0.27832	0.24513	0.916702	0.807384
0.1	0.27958	0.24623	0.920852	0.811008
0.101	0.28087	0.2475	0.925101	0.815191
0.102	0.28216	0.24901	0.92935	0.820164
0.103	0.28342	0.2506	0.9335	0.825401
0.104	0.28461	0.25225	0.93742	0.830836
0.105	0.2857	0.2539	0.94101	0.83627
0.106	0.28666	0.25552	0.944172	0.841606
0.107	0.28746	0.25704	0.946807	0.846612
0.108	0.2881	0.25844	0.948915	0.851224
0.109	0.28862	0.25971	0.950627	0.855407
0.11	0.28907	0.26083	0.95211	0.859096
0.111	0.28951	0.26185	0.953559	0.862455
0.112	0.29	0.26279	0.955173	0.865551
0.113	0.29056	0.26368	0.957017	0.868483
0.114	0.29121	0.26456	0.959158	0.871381
0.115	0.29195	0.26546	0.961595	0.874345
0.116	0.29273	0.26639	0.964165	0.877409
0.117	0.29351	0.26738	0.966734	0.880669
0.118	0.29426	0.26842	0.969204	0.884095
0.119	0.29493	0.2695	0.971411	0.887652
0.12	0.29548	0.27061	0.973222	0.891308
0.121	0.29588	0.2717	0.97454	0.894898
0.122	0.29615	0.27276	0.975429	0.898389
0.123	0.29627	0.27376	0.975824	0.901683
0.124	0.29628	0.27467	0.975857	0.90468
0.125	0.29629	0.27549	0.97589	0.907381
0.126	0.2963	0.27621	0.975923	0.909753
0.127	0.29632	0.27684	0.975989	0.911828
0.128	0.29638	0.27739	0.976187	0.913639
0.129	0.29659	0.27791	0.976878	0.915352
0.13	0.29693	0.27842	0.977998	0.917032
0.131	0.29738	0.27896	0.97948	0.91881
0.132	0.29794	0.27956	0.981325	0.920787
0.133	0.29857	0.28023	0.9834	0.922993
0.134	0.29922	0.28096	0.985541	0.925398
0.135	0.29984	0.28177	0.987583	0.928066
0.136	0.30041	0.28263	0.98946	0.930898
0.137	0.30087	0.28352	0.990975	0.93383
0.138	0.30102	0.28441	0.991469	0.936761
0.139	0.30102	0.28529	0.991469	0.939659
0.14	0.30102	0.28613	0.991469	0.942426
0.141	0.30102	0.28689	0.991469	0.944929
0.142	0.30102	0.28754	0.991469	0.94707
0.143	0.30102	0.28807	0.991469	0.948816
0.144	0.30102	0.28848	0.991469	0.950166
0.145	0.30102	0.28876	0.991469	0.951089
0.146	0.30102	0.28897	0.991469	0.95178
0.147	0.30102	0.28914	0.991469	0.95234
0.148	0.30102	0.28931	0.991469	0.9529
0.149	0.30102	0.28956	0.991469	0.953724
0.15	0.30102	0.2899	0.991469	0.954843
0.151	0.30102	0.29034	0.991469	0.956293
0.152	0.30102	0.29088	0.991469	0.958071
0.153	0.30102	0.29151	0.991469	0.960146
0.154	0.30102	0.29218	0.991469	0.962353
0.155	0.30102	0.29287	0.991469	0.964626
0.156	0.30102	0.29354	0.991469	0.966832
0.157	0.30102	0.29413	0.991469	0.968776
0.158	0.30103	0.29462	0.991502	0.97039
0.159	0.30103	0.29499	0.991502	0.971608
0.16	0.30103	0.29527	0.991502	0.972531
0.161	0.30103	0.29546	0.991502	0.973156
0.162	0.30103	0.29559	0.991502	0.973585
0.163	0.30103	0.29571	0.991502	0.97398
0.164	0.30103	0.29583	0.991502	0.974375
0.165	0.30103	0.29599	0.991502	0.974902
0.166	0.30103	0.29621	0.991502	0.975627
0.167	0.30103	0.2965	0.991502	0.976582
0.168	0.30103	0.29685	0.991502	0.977735
0.169	0.30103	0.29725	0.991502	0.979052
0.17	0.30103	0.29768	0.991502	0.980468
0.171	0.30103	0.29812	0.991502	0.981918
0.172	0.30103	0.29855	0.991502	0.983334
0.173	0.30103	0.29895	0.991502	0.984651
0.174	0.30103	0.29931	0.991502	0.985837
0.175	0.30103	0.29962	0.991502	0.986858
0.176	0.30103	0.29988	0.991502	0.987715
0.177	0.30103	0.30011	0.991502	0.988472
0.178	0.30103	0.30032	0.991502	0.989164
0.179	0.30103	0.30053	0.991502	0.989855
0.18	0.30103	0.30074	0.991502	0.990547
0.181	0.30103	0.30098	0.991502	0.991338
0.182	0.30103	0.30124	0.991502	0.992194
0.183	0.30103	0.30154	0.991502	0.993182
0.184	0.30103	0.30185	0.991502	0.994203
0.185	0.30103	0.30217	0.991502	0.995257
0.186	0.30103	0.30249	0.991502	0.996311
0.187	0.30103	0.30277	0.991502	0.997233
0.188	0.30103	0.30301	0.991502	0.998024
0.189	0.30102	0.30314	0.991469	0.998452
0.19	0.30102	0.30316	0.991469	0.998518
0.191	0.30101	0.30317	0.991436	0.998551
0.192	0.30096	0.3032	0.991272	0.99865
0.193	0.30094	0.30321	0.991206	0.998683
0.194	0.30087	0.30324	0.990975	0.998781
0.195	0.30084	0.30328	0.990876	0.998913
0.196	0.30084	0.30333	0.990876	0.999078
0.197	0.30075	0.30333	0.99058	0.999078
0.198	0.30069	0.30335	0.990382	0.999144
0.199	0.30062	0.30339	0.990152	0.999275
0.2	0.30062	0.30339	0.990152	0.999275
0.201	0.30052	0.30346	0.989822	0.999506
0.202	0.30047	0.30346	0.989658	0.999506
0.203	0.30042	0.30346	0.989493	0.999506
0.204	0.30033	0.30346	0.989197	0.999506
0.205	0.30032	0.30346	0.989164	0.999506
0.206	0.30025	0.30346	0.988933	0.999506
0.207	0.3002	0.30346	0.988768	0.999506
0.208	0.30012	0.30346	0.988505	0.999506
0.209	0.30012	0.30346	0.988505	0.999506
0.21	0.30011	0.30346	0.988472	0.999506
0.211	0.3001	0.30346	0.988439	0.999506
0.212	0.3001	0.30346	0.988439	0.999506
0.213	0.30009	0.30346	0.988406	0.999506
0.214	0.30009	0.30346	0.988406	0.999506
0.215	0.30009	0.30346	0.988406	0.999506
0.216	0.30009	0.30346	0.988406	0.999506
0.217	0.30009	0.30346	0.988406	0.999506
0.218	0.30009	0.30346	0.988406	0.999506
0.219	0.30009	0.30346	0.988406	0.999506
0.22	0.30009	0.30346	0.988406	0.999506
0.221	0.30009	0.30346	0.988406	0.999506
0.222	0.30009	0.30346	0.988406	0.999506
0.223	0.30009	0.30346	0.988406	0.999506
0.224	0.30009	0.30346	0.988406	0.999506
0.225	0.30009	0.30346	0.988406	0.999506
0.226	0.30009	0.30346	0.988406	0.999506
0.227	0.30009	0.30346	0.988406	0.999506
0.228	0.30009	0.30346	0.988406	0.999506
0.229	0.30009	0.30346	0.988406	0.999506
0.23	0.30009	0.30346	0.988406	0.999506
0.231	0.30009	0.30346	0.988406	0.999506
0.232	0.30009	0.30346	0.988406	0.999506
0.233	0.30009	0.30346	0.988406	0.999506
0.234	0.30009	0.30346	0.988406	0.999506
0.235	0.30009	0.30346	0.988406	0.999506
0.236	0.30009	0.30346	0.988406	0.999506
0.237	0.30009	0.30346	0.988406	0.999506
0.238	0.30009	0.30346	0.988406	0.999506
0.239	0.30009	0.30346	0.988406	0.999506
0.24	0.30009	0.30346	0.988406	0.999506
0.241	0.30009	0.30346	0.988406	0.999506
0.242	0.30009	0.30346	0.988406	0.999506
0.243	0.30009	0.30346	0.988406	0.999506
0.244	0.30009	0.30346	0.988406	0.999506
0.245	0.30009	0.30346	0.988406	0.999506
0.246	0.3001	0.30346	0.988439	0.999506
0.247	0.3001	0.30346	0.988439	0.999506
0.248	0.30011	0.30346	0.988472	0.999506
0.249	0.30012	0.30346	0.988505	0.999506
0.25	0.30016	0.30346	0.988637	0.999506
0.251	0.30016	0.30346	0.988637	0.999506
0.252	0.30016	0.30339	0.988637	0.999275
0.253	0.30016	0.30329	0.988637	0.998946
0.254	0.30016	0.30318	0.988637	0.998584
0.255	0.30016	0.30305	0.988637	0.998156
0.256	0.30016	0.3029	0.988637	0.997661
0.257	0.30016	0.30274	0.988637	0.997134
0.258	0.30016	0.30258	0.988637	0.996607
0.259	0.30016	0.3024	0.988637	0.996015
0.26	0.30016	0.30223	0.988637	0.995455
0.261	0.30016	0.30205	0.988637	0.994862
0.262	0.30016	0.30187	0.988637	0.994269
0.263	0.30016	0.3017	0.988637	0.993709
0.264	0.30016	0.30154	0.988637	0.993182
0.265	0.30016	0.30138	0.988637	0.992655
0.266	0.3003	0.30124	0.989098	0.992194
0.267	0.30046	0.3011	0.989625	0.991733
0.268	0.30063	0.30096	0.990185	0.991272
0.269	0.30065	0.30083	0.990251	0.990844
0.27	0.30066	0.3007	0.990284	0.990415
0.271	0.30067	0.30056	0.990317	0.989954
0.272	0.30069	0.30043	0.990382	0.989526
0.273	0.30071	0.30031	0.990448	0.989131
0.274	0.30075	0.30017	0.99058	0.98867
0.275	0.30078	0.30004	0.990679	0.988241
0.276	0.30082	0.29991	0.990811	0.987813
0.277	0.30084	0.29979	0.990876	0.987418
0.278	0.30087	0.29966	0.990975	0.98699
0.279	0.30096	0.29954	0.991272	0.986595
0.28	0.301	0.29941	0.991403	0.986166
0.281	0.30101	0.29927	0.991436	0.985705
0.282	0.30109	0.29912	0.9917	0.985211
0.283	0.30114	0.29896	0.991865	0.984684
0.284	0.30119	0.29877	0.992029	0.984058
0.285	0.30123	0.29857	0.992161	0.9834
0.286	0.30129	0.29835	0.992359	0.982675
0.287	0.30137	0.2981	0.992622	0.981852
0.288	0.30138	0.29783	0.992655	0.980962
0.289	0.30146	0.29754	0.992919	0.980007
0.29	0.30151	0.29724	0.993083	0.979019
0.291	0.30154	0.29693	0.993182	0.977998
0.292	0.30164	0.2966	0.993511	0.976911
0.293	0.30164	0.29628	0.993511	0.975857
0.294	0.30168	0.29596	0.993643	0.974803
0.295	0.30175	0.29565	0.993874	0.973782
0.296	0.3018	0.29534	0.994038	0.972761
0.297	0.30184	0.29505	0.99417	0.971806
0.298	0.30185	0.29505	0.994203	0.971806
0.299	0.30188	0.29505	0.994302	0.971806
0.3	0.30191	0.29505	0.994401	0.971806
0.301	0.30193	0.29505	0.994467	0.971806
0.302	0.30195	0.29505	0.994532	0.971806
0.303	0.30196	0.29505	0.994565	0.971806
0.304	0.30203	0.29505	0.994796	0.971806
0.305	0.30222	0.29505	0.995422	0.971806
0.306	0.30232	0.29505	0.995751	0.971806
0.307	0.30233	0.29505	0.995784	0.971806
0.308	0.30233	0.29505	0.995784	0.971806
0.309	0.30236	0.29505	0.995883	0.971806
0.31	0.30238	0.29505	0.995949	0.971806
0.311	0.3024	0.29505	0.996015	0.971806
0.312	0.30241	0.29505	0.996048	0.971806
0.313	0.30245	0.29505	0.996179	0.971806
0.314	0.30248	0.29505	0.996278	0.971806
0.315	0.30254	0.29505	0.996476	0.971806
0.316	0.30255	0.29505	0.996509	0.971806
0.317	0.30255	0.29505	0.996509	0.971806
0.318	0.30263	0.29505	0.996772	0.971806
0.319	0.30265	0.29505	0.996838	0.971806
0.32	0.30268	0.29505	0.996937	0.971806
0.321	0.3027	0.29505	0.997003	0.971806
0.322	0.30277	0.29505	0.997233	0.971806
0.323	0.30278	0.29505	0.997266	0.971806
0.324	0.30278	0.29505	0.997266	0.971806
0.325	0.30283	0.29505	0.997431	0.971806
0.326	0.30285	0.29505	0.997497	0.971806
0.327	0.30287	0.29505	0.997563	0.971806
0.328	0.30289	0.29505	0.997629	0.971806
0.329	0.3029	0.29505	0.997661	0.971806
0.33	0.30291	0.29505	0.997694	0.971806
0.331	0.30295	0.29505	0.997826	0.971806
0.332	0.30313	0.29505	0.998419	0.971806
0.333	0.30333	0.29505	0.999078	0.971806
0.334	0.30355	0.29505	0.999802	0.971806
0.335	0.30357	0.29505	0.999868	0.971806
0.336	0.30358	0.29505	0.999901	0.971806
0.337	0.30358	0.29505	0.999901	0.971806
0.338	0.30361	0.29505	1	0.971806
0.339	0.30361	0.29505	1	0.971806
0.34	0.30361	0.29505	1	0.971806
0.341	0.30361	0.29505	1	0.971806
0.342	0.30361	0.29505	1	0.971806
0.343	0.30361	0.29505	1	0.971806
0.344	0.30361	0.29505	1	0.971806
0.345	0.30361	0.29505	1	0.971806
0.346	0.30361	0.29505	1	0.971806
0.347	0.30361	0.29505	1	0.971806
0.348	0.30361	0.29509	1	0.971938
0.349	0.30361	0.29537	1	0.97286
0.35	0.30361	0.29562	1	0.973683
0.351	0.30361	0.29586	1	0.974474
0.352	0.30361	0.29607	1	0.975166
0.353	0.30361	0.29626	1	0.975791
0.354	0.30361	0.29643	1	0.976351
0.355	0.30361	0.29658	1	0.976845
0.356	0.30361	0.29671	1	0.977273
0.357	0.30361	0.29682	1	0.977636
0.358	0.30361	0.29692	1	0.977965
0.359	0.30361	0.29701	1	0.978262
0.36	0.30361	0.2971	1	0.978558
0.361	0.30361	0.29718	1	0.978822
0.362	0.30361	0.29726	1	0.979085
0.363	0.30361	0.29735	1	0.979381
0.364	0.30361	0.29745	1	0.979711
0.365	0.30361	0.29757	1	0.980106
0.366	0.30361	0.2976	1	0.980205
0.367	0.30361	0.2976	1	0.980205
0.368	0.30361	0.2976	1	0.980205
0.369	0.30361	0.2976	1	0.980205
0.37	0.30361	0.2976	1	0.980205
0.371	0.30361	0.2976	1	0.980205
0.372	0.30361	0.2976	1	0.980205
0.373	0.30361	0.2976	1	0.980205
0.374	0.30361	0.2976	1	0.980205
0.375	0.30361	0.2976	1	0.980205
0.376	0.30361	0.2976	1	0.980205
0.377	0.30361	0.2976	1	0.980205
0.378	0.30361	0.2976	1	0.980205
0.379	0.30361	0.2976	1	0.980205
0.38	0.30361	0.2976	1	0.980205
0.381	0.30361	0.2976	1	0.980205
0.382	0.30361	0.2976	1	0.980205
0.383	0.30361	0.2976	1	0.980205
0.384	0.30361	0.2976	1	0.980205
0.385	0.30361	0.2976	1	0.980205
0.386	0.30361	0.2976	1	0.980205
0.387	0.30358	0.2976	0.999901	0.980205
0.388	0.30358	0.2976	0.999901	0.980205
0.389	0.30357	0.2976	0.999868	0.980205
0.39	0.30348	0.2976	0.999572	0.980205
0.391	0.30336	0.2976	0.999177	0.980205
0.392	0.30329	0.2976	0.998946	0.980205
0.393	0.30329	0.2976	0.998946	0.980205
0.394	0.30326	0.2976	0.998847	0.980205
0.395	0.30326	0.2976	0.998847	0.980205
0.396	0.30326	0.2976	0.998847	0.980205
0.397	0.30322	0.2976	0.998715	0.980205
0.398	0.30319	0.2976	0.998617	0.980205
0.399	0.30317	0.2976	0.998551	0.980205
0.4	0.30317	0.2976	0.998551	0.980205
0.401	0.30312	0.2976	0.998386	0.980205
0.402	0.30309	0.2976	0.998287	0.980205
0.403	0.30309	0.2976	0.998287	0.980205
0.404	0.30306	0.2976	0.998188	0.980205
0.405	0.30304	0.2976	0.998123	0.980205
0.406	0.30303	0.2976	0.99809	0.980205
0.407	0.303	0.2976	0.997991	0.980205
0.408	0.303	0.2976	0.997991	0.980205
0.409	0.30299	0.2976	0.997958	0.980205
0.41	0.30293	0.2976	0.99776	0.980205
0.411	0.30274	0.2976	0.997134	0.980205
0.412	0.30252	0.2976	0.99641	0.980205
0.413	0.30225	0.2976	0.995521	0.980205
0.414	0.30195	0.2976	0.994532	0.980205
0.415	0.30161	0.2976	0.993413	0.980205
0.416	0.30124	0.2976	0.992194	0.980205
0.417	0.30085	0.29745	0.990909	0.979711
0.418	0.30043	0.29728	0.989526	0.979151
0.419	0.29999	0.29709	0.988077	0.978525
0.42	0.29954	0.29687	0.986595	0.9778
0.421	0.29909	0.29662	0.985112	0.976977
0.422	0.29863	0.29636	0.983597	0.976121
0.423	0.29818	0.29607	0.982115	0.975166
0.424	0.29773	0.29577	0.980633	0.974177
0.425	0.29729	0.29546	0.979184	0.973156
0.426	0.29685	0.29513	0.977735	0.972069
0.427	0.29641	0.29479	0.976285	0.97095
0.428	0.29598	0.29445	0.974869	0.96983
0.429	0.29556	0.29411	0.973486	0.96871
0.43	0.29515	0.29377	0.972135	0.96759
0.431	0.29475	0.29344	0.970818	0.966503
0.432	0.29435	0.29311	0.9695	0.965416
0.433	0.29396	0.29278	0.968216	0.964329
0.434	0.29356	0.29245	0.966898	0.963242
0.435	0.29315	0.29212	0.965548	0.962155
0.436	0.29273	0.29179	0.964165	0.961068
0.437	0.29228	0.29146	0.962682	0.959982
0.438	0.2918	0.29113	0.961101	0.958895
0.439	0.29128	0.29079	0.959389	0.957775
0.44	0.29072	0.29044	0.957544	0.956622
0.441	0.2901	0.29009	0.955502	0.955469
0.442	0.28944	0.28973	0.953328	0.954283
0.443	0.28872	0.28936	0.950957	0.953065
0.444	0.28794	0.28898	0.948388	0.951813
0.445	0.28711	0.2886	0.945654	0.950562
0.446	0.28623	0.2882	0.942756	0.949244
0.447	0.2853	0.28779	0.939692	0.947894
0.448	0.28432	0.28735	0.936465	0.946444
0.449	0.2833	0.28689	0.933105	0.944929
0.45	0.28224	0.2864	0.929614	0.943315
0.451	0.28114	0.28589	0.925991	0.941636
0.452	0.28001	0.28534	0.922269	0.939824
0.453	0.27885	0.28476	0.918448	0.937914
0.454	0.27768	0.28416	0.914594	0.935938
0.455	0.27649	0.28352	0.910675	0.93383
0.456	0.2753	0.28287	0.906755	0.931689
0.457	0.27411	0.28219	0.902836	0.929449
0.458	0.27292	0.28149	0.898916	0.927143
0.459	0.27172	0.28077	0.894964	0.924772
0.46	0.27053	0.28003	0.891044	0.922335
0.461	0.26934	0.27928	0.887125	0.919864
0.462	0.26815	0.27852	0.883205	0.917361
0.463	0.26697	0.27775	0.879319	0.914825
0.464	0.26578	0.27698	0.875399	0.912289
0.465	0.26459	0.27621	0.87148	0.909753
0.466	0.26339	0.27544	0.867527	0.907216
0.467	0.26219	0.27467	0.863575	0.90468
0.468	0.26098	0.27391	0.85959	0.902177
0.469	0.25974	0.27315	0.855505	0.899674
0.47	0.25849	0.27238	0.851388	0.897138
0.471	0.25721	0.27161	0.847172	0.894602
0.472	0.2559	0.27082	0.842858	0.892
0.473	0.25454	0.27002	0.838378	0.889365
0.474	0.25315	0.26921	0.8338	0.886697
0.475	0.2517	0.2684	0.829024	0.884029
0.476	0.25021	0.26756	0.824116	0.881262
0.477	0.24867	0.26672	0.819044	0.878495
0.478	0.24709	0.26586	0.81384	0.875663
0.479	0.24545	0.26497	0.808438	0.872731
0.48	0.24377	0.26406	0.802905	0.869734
0.481	0.24205	0.26313	0.79724	0.866671
0.482	0.24029	0.26216	0.791443	0.863476
0.483	0.23849	0.26117	0.785514	0.860215
0.484	0.23666	0.26014	0.779487	0.856823
0.485	0.23479	0.25908	0.773328	0.853332
0.486	0.23291	0.25797	0.767135	0.849676
0.487	0.23101	0.25684	0.760877	0.845954
0.488	0.22911	0.25566	0.754619	0.842067
0.489	0.22722	0.25446	0.748394	0.838115
0.49	0.22533	0.25323	0.742169	0.834063
0.491	0.22347	0.25198	0.736043	0.829946
0.492	0.22162	0.25071	0.72995	0.825763
0.493	0.21978	0.24942	0.723889	0.821514
0.494	0.21797	0.24812	0.717928	0.817233
0.495	0.21619	0.24681	0.712065	0.812918
0.496	0.21443	0.24549	0.706268	0.80857
0.497	0.21271	0.24418	0.700603	0.804255
0.498	0.211	0.24288	0.694971	0.799974
0.499	0.20933	0.24158	0.68947	0.795692
0.5	0.20767	0.24029	0.684003	0.791443
0.501	0.20603	0.239	0.678601	0.787194
0.502	0.2044	0.23771	0.673232	0.782945
0.503	0.20278	0.23644	0.667896	0.778762
0.504	0.20116	0.23517	0.662561	0.774579
0.505	0.19954	0.2339	0.657225	0.770396
0.506	0.1979	0.23264	0.651823	0.766246
0.507	0.19623	0.23139	0.646323	0.762129
0.508	0.19454	0.23015	0.640756	0.758045
0.509	0.19281	0.2289	0.635058	0.753928
0.51	0.19106	0.22766	0.629294	0.749844
0.511	0.18928	0.22643	0.623431	0.745792
0.512	0.18747	0.22519	0.61747	0.741708
0.513	0.18563	0.22394	0.611409	0.737591
0.514	0.18377	0.22268	0.605283	0.733441
0.515	0.1819	0.22141	0.599124	0.729258
0.516	0.18002	0.22011	0.592932	0.724976
0.517	0.17813	0.21879	0.586707	0.720628
0.518	0.17625	0.21744	0.580514	0.716182
0.519	0.17436	0.21607	0.574289	0.71167
0.52	0.1725	0.21468	0.568163	0.707091
0.521	0.17066	0.21326	0.562103	0.702414
0.522	0.16885	0.21183	0.556141	0.697704
0.523	0.16708	0.21038	0.550311	0.692928
0.524	0.16534	0.20892	0.54458	0.68812
0.525	0.16365	0.20745	0.539014	0.683278
0.526	0.16199	0.20597	0.533546	0.678403
0.527	0.16038	0.2045	0.528243	0.673561
0.528	0.15881	0.20303	0.523072	0.66872
0.529	0.15728	0.20156	0.518033	0.663878
0.53	0.15579	0.20011	0.513125	0.659102
0.531	0.15434	0.19867	0.50835	0.654359
0.532	0.15293	0.19725	0.503705	0.649682
0.533	0.15155	0.19585	0.49916	0.645071
0.534	0.15021	0.19446	0.494747	0.640493
0.535	0.14888	0.19309	0.490366	0.63598
0.536	0.14757	0.19175	0.486051	0.631567
0.537	0.14628	0.19042	0.481802	0.627186
0.538	0.14499	0.1891	0.477553	0.622839
0.539	0.14369	0.1878	0.473272	0.618557
0.54	0.14238	0.18651	0.468957	0.614308
0.541	0.14105	0.18523	0.464576	0.610092
0.542	0.13969	0.18396	0.460097	0.605909
0.543	0.13831	0.18269	0.455552	0.601726
0.544	0.1369	0.18143	0.450907	0.597576
0.545	0.13547	0.18018	0.446197	0.593459
0.546	0.13402	0.17891	0.441422	0.589276
0.547	0.13254	0.17764	0.436547	0.585093
0.548	0.13104	0.17635	0.431606	0.580844
0.549	0.12954	0.17505	0.426666	0.576562
0.55	0.12803	0.17373	0.421692	0.572214
0.551	0.12652	0.17239	0.416719	0.567801
0.552	0.125	0.17104	0.411712	0.563354
0.553	0.12349	0.16969	0.406739	0.558908
0.554	0.12201	0.16832	0.401864	0.554395
0.555	0.12054	0.16694	0.397022	0.54985
0.556	0.1191	0.16556	0.39228	0.545305
0.557	0.11768	0.16418	0.387603	0.54076
0.558	0.11629	0.16279	0.383024	0.536181
0.559	0.11493	0.16139	0.378545	0.53157
0.56	0.11361	0.15999	0.374197	0.526959
0.561	0.11231	0.15858	0.369915	0.522315
0.562	0.11104	0.15719	0.365732	0.517737
0.563	0.10982	0.15581	0.361714	0.513191
0.564	0.10863	0.15445	0.357795	0.508712
0.565	0.10746	0.15311	0.353941	0.504298
0.566	0.10634	0.15179	0.350252	0.499951
0.567	0.10523	0.1505	0.346596	0.495702
0.568	0.10415	0.14923	0.343039	0.491519
0.569	0.10309	0.14797	0.339547	0.487369
0.57	0.10203	0.14674	0.336056	0.483317
0.571	0.10099	0.14552	0.332631	0.479299
0.572	0.09993	0.14431	0.329139	0.475314
0.573	0.09886	0.14312	0.325615	0.471394
0.574	0.09778	0.14194	0.322058	0.467508
0.575	0.09668	0.14079	0.318435	0.46372
0.576	0.09555	0.13964	0.314713	0.459932
0.577	0.09439	0.13851	0.310892	0.45621
0.578	0.09321	0.13738	0.307006	0.452488
0.579	0.09201	0.13627	0.303053	0.448832
0.58	0.09078	0.13516	0.299002	0.445176
0.581	0.08953	0.13404	0.294885	0.441487
0.582	0.08825	0.13292	0.290669	0.437798
0.583	0.08697	0.13179	0.286453	0.434077
0.584	0.08567	0.13064	0.282171	0.430289
0.585	0.08438	0.12948	0.277922	0.426468
0.586	0.08309	0.12831	0.273673	0.422615
0.587	0.08182	0.12712	0.26949	0.418695
0.588	0.08057	0.12593	0.265373	0.414776
0.589	0.07934	0.12474	0.261322	0.410856
0.59	0.07814	0.12354	0.25737	0.406904
0.591	0.07698	0.12235	0.253549	0.402984
0.592	0.07585	0.12115	0.249827	0.399032
0.593	0.07475	0.11996	0.246204	0.395112
0.594	0.07369	0.11877	0.242713	0.391193
0.595	0.07265	0.11759	0.239287	0.387306
0.596	0.07164	0.11643	0.235961	0.383485
0.597	0.07065	0.11529	0.2327	0.379731
0.598	0.06969	0.11416	0.229538	0.376009
0.599	0.06874	0.11306	0.226409	0.372386
0.6	0.06781	0.11198	0.223346	0.368828
0.601	0.0669	0.11093	0.220348	0.36537
0.602	0.066	0.10989	0.217384	0.361945
0.603	0.0651	0.10888	0.21442	0.358618
0.604	0.0642	0.10788	0.211455	0.355324
0.605	0.06329	0.10691	0.208458	0.352129
0.606	0.06236	0.10594	0.205395	0.348934
0.607	0.06141	0.105	0.202266	0.345838
0.608	0.06043	0.10407	0.199038	0.342775
0.609	0.05943	0.10315	0.195745	0.339745
0.61	0.05841	0.10224	0.192385	0.336748
0.611	0.05737	0.10135	0.18896	0.333816
0.612	0.05631	0.10045	0.185468	0.330852
0.613	0.05523	0.09955	0.181911	0.327888
0.614	0.05414	0.09864	0.178321	0.32489
0.615	0.05304	0.09772	0.174698	0.32186
0.616	0.05194	0.0968	0.171075	0.31883
0.617	0.05083	0.09586	0.167419	0.315734
0.618	0.04973	0.09492	0.163796	0.312638
0.619	0.04863	0.09396	0.160173	0.309476
0.62	0.04755	0.093	0.156615	0.306314
0.621	0.0465	0.09203	0.153157	0.303119
0.622	0.04548	0.09106	0.149797	0.299924
0.623	0.04449	0.09007	0.146537	0.296663
0.624	0.04354	0.08908	0.143408	0.293403
0.625	0.04263	0.08807	0.14041	0.290076
0.626	0.04176	0.08706	0.137545	0.286749
0.627	0.04092	0.08605	0.134778	0.283423
0.628	0.04012	0.08503	0.132143	0.280063
0.629	0.03935	0.08403	0.129607	0.27677
0.63	0.03863	0.08304	0.127236	0.273509
0.631	0.03793	0.08209	0.12493	0.27038
0.632	0.03726	0.08115	0.122723	0.267284
0.633	0.03662	0.08025	0.120615	0.264319
0.634	0.03601	0.07938	0.118606	0.261454
0.635	0.03541	0.07853	0.11663	0.258654
0.636	0.03483	0.0777	0.11472	0.25592
0.637	0.03426	0.0769	0.112842	0.253285
0.638	0.03369	0.07612	0.110965	0.250716
0.639	0.03312	0.07534	0.109087	0.248147
0.64	0.03254	0.07458	0.107177	0.245644
0.641	0.03194	0.07383	0.105201	0.243174
0.642	0.03132	0.07309	0.103159	0.240736
0.643	0.03069	0.07237	0.101084	0.238365
0.644	0.03004	0.07165	0.0989427	0.235994
0.645	0.02938	0.07094	0.0967689	0.233655
0.646	0.02869	0.07023	0.0944962	0.231316
0.647	0.02799	0.06953	0.0921906	0.229011
0.648	0.02728	0.06883	0.0898521	0.226705
0.649	0.02657	0.06813	0.0875136	0.2244
0.65	0.02585	0.06742	0.0851421	0.222061
0.651	0.02513	0.06671	0.0827707	0.219723
0.652	0.02442	0.06598	0.0804321	0.217318
0.653	0.02373	0.06525	0.0781595	0.214914
0.654	0.02306	0.0645	0.0759527	0.212444
0.655	0.02242	0.06374	0.0738447	0.20994
0.656	0.02182	0.06296	0.0718685	0.207371
0.657	0.02126	0.06217	0.070024	0.204769
0.658	0.02073	0.06138	0.0682784	0.202167
0.659	0.02025	0.06059	0.0666974	0.199565
0.66	0.0198	0.05981	0.0652152	0.196996
0.661	0.01939	0.05904	0.0638648	0.19446
0.662	0.01902	0.05829	0.0626462	0.19199
0.663	0.01869	0.05756	0.0615592	0.189585
0.664	0.01839	0.05686	0.0605711	0.18728
0.665	0.01812	0.05619	0.0596818	0.185073
0.666	0.01789	0.05555	0.0589243	0.182965
0.667	0.01768	0.05493	0.0582326	0.180923
0.668	0.01751	0.05434	0.0576727	0.17898
0.669	0.01736	0.05378	0.0571786	0.177135
0.67	0.01722	0.05323	0.0567175	0.175324
0.671	0.01708	0.0527	0.0562564	0.173578
0.672	0.01694	0.05218	0.0557953	0.171865
0.673	0.01679	0.05168	0.0553012	0.170218
0.674	0.01663	0.0512	0.0547742	0.168637
0.675	0.01644	0.05072	0.0541484	0.167056
0.676	0.01623	0.05025	0.0534567	0.165508
0.677	0.016	0.04979	0.0526992	0.163993
0.678	0.01573	0.04934	0.0518099	0.162511
0.679	0.01544	0.04888	0.0508547	0.160996
0.68	0.01513	0.04841	0.0498337	0.159448
0.681	0.01478	0.04794	0.0486809	0.1579
0.682	0.01442	0.04745	0.0474951	0.156286
0.683	0.01406	0.04696	0.0463094	0.154672
0.684	0.01369	0.04644	0.0450907	0.152959
0.685	0.01332	0.04592	0.0438721	0.151247
0.686	0.01296	0.04537	0.0426863	0.149435
0.687	0.01261	0.04482	0.0415335	0.147624
0.688	0.01228	0.04426	0.0404466	0.145779
0.689	0.01198	0.04369	0.0394585	0.143902
0.69	0.01171	0.04311	0.0385692	0.141991
0.691	0.01147	0.04252	0.0377787	0.140048
0.692	0.01126	0.04193	0.0370871	0.138105
0.693	0.01118	0.04132	0.0368236	0.136096
0.694	0.01118	0.04072	0.0368236	0.134119
0.695	0.01116	0.04011	0.0367577	0.13211
0.696	0.01115	0.03952	0.0367247	0.130167
0.697	0.01111	0.03893	0.036593	0.128224
0.698	0.0111	0.03837	0.0365601	0.126379
0.699	0.01107	0.03783	0.0364612	0.124601
0.7	0.01104	0.03731	0.0363624	0.122888
0.701	0.01103	0.03681	0.0363295	0.121241
0.702	0.01095	0.03633	0.036066	0.11966
0.703	0.01094	0.03586	0.0360331	0.118112
0.704	0.01092	0.03542	0.0359672	0.116663
0.705	0.01087	0.035	0.0358025	0.115279
0.706	0.01082	0.03459	0.0356378	0.113929
0.707	0.01079	0.0342	0.035539	0.112645
0.708	0.01079	0.03383	0.035539	0.111426
0.709	0.01072	0.03347	0.0353085	0.11024
0.71	0.0107	0.03313	0.0352426	0.10912
0.711	0.01067	0.0328	0.0351438	0.108033
0.712	0.01066	0.03248	0.0351108	0.106979
0.713	0.01064	0.03216	0.035045	0.105925
0.714	0.01062	0.03184	0.0349791	0.104871
0.715	0.01061	0.03151	0.0349461	0.103784
0.716	0.01051	0.03117	0.0346168	0.102665
0.717	0.01032	0.03081	0.033991	0.101479
0.718	0.01012	0.03044	0.0333322	0.10026
0.719	0.00991	0.03005	0.0326406	0.0989757
0.72	0.00971	0.02964	0.0319818	0.0976252
0.721	0.00952	0.0292	0.031356	0.096176
0.722	0.00949	0.02875	0.0312572	0.0946939
0.723	0.00948	0.02828	0.0312243	0.0931458
0.724	0.00947	0.02781	0.0311913	0.0915978
0.725	0.00944	0.02733	0.0310925	0.0900168
0.726	0.00941	0.02685	0.0309937	0.0884358
0.727	0.00935	0.02637	0.0307961	0.0868548
0.728	0.00933	0.02592	0.0307302	0.0853727
0.729	0.00933	0.02548	0.0307302	0.0839235
0.73	0.00924	0.02506	0.0304338	0.0825401
0.731	0.00923	0.02465	0.0304008	0.0811897
0.732	0.00917	0.02427	0.0302032	0.0799381
0.733	0.00915	0.0239	0.0301373	0.0787194
0.734	0.00909	0.02355	0.0299397	0.0775666
0.735	0.00905	0.0232	0.029808	0.0764138
0.736	0.00903	0.02286	0.0297421	0.075294
0.737	0.00895	0.02252	0.0294786	0.0741741
0.738	0.00891	0.02219	0.0293469	0.0730872
0.739	0.0089	0.02186	0.0293139	0.0720003
0.74	0.00886	0.02155	0.0291822	0.0709792
0.741	0.00882	0.02124	0.0290504	0.0699582
0.742	0.00879	0.02094	0.0289516	0.0689701
0.743	0.00875	0.02065	0.0288199	0.0680149
0.744	0.00873	0.02036	0.028754	0.0670597
0.745	0.00871	0.02009	0.0286881	0.0661704
0.746	0.0087	0.01981	0.0286552	0.0652482
0.747	0.0087	0.01952	0.0286552	0.064293
0.748	0.00869	0.01922	0.0286222	0.0633049
0.749	0.00847	0.01891	0.0278976	0.0622839
0.75	0.00823	0.01858	0.0271071	0.0611969
0.751	0.00798	0.01824	0.0262837	0.0600771
0.752	0.00772	0.01788	0.0254274	0.0588913
0.753	0.00747	0.0175	0.0246039	0.0576397
0.754	0.00723	0.0171	0.0238134	0.0563223
0.755	0.007	0.01669	0.0230559	0.0549718
0.756	0.0068	0.01628	0.0223972	0.0536214
0.757	0.00669	0.01585	0.0220348	0.0522051
0.758	0.00668	0.01543	0.0220019	0.0508218
0.759	0.00667	0.01501	0.021969	0.0494384
0.76	0.00664	0.0146	0.0218702	0.048088
0.761	0.00662	0.01419	0.0218043	0.0467376
0.762	0.00661	0.0138	0.0217714	0.045453
0.763	0.00656	0.01343	0.0216067	0.0442344
0.764	0.00655	0.01307	0.0215737	0.0430486
0.765	0.00647	0.01274	0.0213102	0.0419617
0.766	0.00645	0.01244	0.0212444	0.0409736
0.767	0.00645	0.01215	0.0212444	0.0400184
0.768	0.00638	0.01189	0.0210138	0.0391621
0.769	0.00632	0.01166	0.0208162	0.0384045
0.77	0.00631	0.01144	0.0207832	0.0376799
0.771	0.00628	0.01124	0.0206844	0.0370212
0.772	0.0062	0.01105	0.0204209	0.0363954
0.773	0.00619	0.01088	0.020388	0.0358354
0.774	0.00617	0.01072	0.0203221	0.0353085
0.775	0.00612	0.01057	0.0201574	0.0348144
0.776	0.00612	0.01043	0.0201574	0.0343533
0.777	0.00607	0.0103	0.0199928	0.0339251
0.778	0.00606	0.01018	0.0199598	0.0335299
0.779	0.00604	0.01005	0.0198939	0.0331017
0.78	0.00603	0.00991	0.019861	0.0326406
0.781	0.00599	0.00977	0.0197293	0.0321794
0.782	0.00597	0.00961	0.0196634	0.0316524
0.783	0.00597	0.00945	0.0196634	0.0311255
0.784	0.00594	0.00927	0.0195646	0.0305326
0.785	0.00593	0.00907	0.0195316	0.0298739
0.786	0.00588	0.00886	0.019367	0.0291822
0.787	0.00586	0.00863	0.0193011	0.0284246
0.788	0.0058	0.0084	0.0191035	0.0276671
0.789	0.00577	0.00815	0.0190046	0.0268436
0.79	0.00577	0.0079	0.0190046	0.0260202
0.791	0.00577	0.00765	0.0190046	0.0251968
0.792	0.00577	0.0074	0.0190046	0.0243734
0.793	0.00577	0.00715	0.0190046	0.0235499
0.794	0.00577	0.00691	0.0190046	0.0227595
0.795	0.00577	0.00668	0.0190046	0.0220019
0.796	0.00577	0.00648	0.0190046	0.0213432
0.797	0.00577	0.0063	0.0190046	0.0207503
0.798	0.00577	0.00617	0.0190046	0.0203221
0.799	0.00577	0.00617	0.0190046	0.0203221
0.8	0.00577	0.00616	0.0190046	0.0202892
0.801	0.00576	0.00615	0.0189717	0.0202562
0.802	0.00575	0.00614	0.0189388	0.0202233
0.803	0.00575	0.00614	0.0189388	0.0202233
0.804	0.00564	0.00611	0.0185765	0.0201245
0.805	0.00564	0.00609	0.0185765	0.0200586
0.806	0.00562	0.00606	0.0185106	0.0199598
0.807	0.0056	0.00603	0.0184447	0.019861
0.808	0.00559	0.00602	0.0184118	0.0198281
0.809	0.00553	0.00601	0.0182142	0.0197951
0.81	0.00549	0.00596	0.0180824	0.0196304
0.811	0.00547	0.00595	0.0180165	0.0195975
0.812	0.00541	0.00592	0.0178189	0.0194987
0.813	0.00541	0.0059	0.0178189	0.0194328
0.814	0.00541	0.00588	0.0178189	0.019367
0.815	0.00541	0.00584	0.0178189	0.0192352
0.816	0.00541	0.00584	0.0178189	0.0192352
0.817	0.00541	0.0058	0.0178189	0.0191035
0.818	0.00541	0.00579	0.0178189	0.0190705
0.819	0.00541	0.00578	0.0178189	0.0190376
0.82	0.00541	0.00576	0.0178189	0.0189717
0.821	0.00541	0.00575	0.0178189	0.0189388
0.822	0.00541	0.00573	0.0178189	0.0188729
0.823	0.00541	0.00573	0.0178189	0.0188729
0.824	0.00541	0.00572	0.0178189	0.01884
0.825	0.00541	0.00568	0.0178189	0.0187082
0.826	0.00541	0.00557	0.0178189	0.0183459
0.827	0.00541	0.00556	0.0178189	0.018313
0.828	0.00541	0.00555	0.0178189	0.01828
0.829	0.00541	0.00554	0.0178189	0.0182471
0.83	0.00541	0.00553	0.0178189	0.0182142
0.831	0.00541	0.00551	0.0178189	0.0181483
0.832	0.00541	0.00548	0.0178189	0.0180495
0.833	0.00541	0.00546	0.0178189	0.0179836
0.834	0.00541	0.00545	0.0178189	0.0179507
0.835	0.00541	0.00543	0.0178189	0.0178848
0.836	0.00543	0.00539	0.0178848	0.017753
0.837	0.00547	0.00536	0.0180165	0.0176542
0.838	0.00549	0.00534	0.0180824	0.0175884
0.839	0.00553	0.00531	0.0182142	0.0174895
0.84	0.00557	0.00529	0.0183459	0.0174237
0.841	0.00559	0.00524	0.0184118	0.017259
0.842	0.00562	0.00522	0.0185106	0.0171931
0.843	0.00564	0.00522	0.0185765	0.0171931
0.844	0.00564	0.00515	0.0185765	0.0169626
0.845	0.00573	0.00514	0.0188729	0.0169296
0.846	0.00575	0.00511	0.0189388	0.0168308
0.847	0.00575	0.00509	0.0189388	0.0167649
0.848	0.00576	0.00506	0.0189717	0.0166661
0.849	0.00577	0.00506	0.0190046	0.0166661
0.85	0.00586	0.00505	0.0193011	0.0166332
0.851	0.00586	0.00505	0.0193011	0.0166332
0.852	0.00588	0.00504	0.019367	0.0166002
0.853	0.00588	0.00503	0.019367	0.0165673
0.854	0.00591	0.00503	0.0194658	0.0165673
0.855	0.00593	0.00503	0.0195316	0.0165673
0.856	0.00594	0.00503	0.0195646	0.0165673
0.857	0.00596	0.00503	0.0196304	0.0165673
0.858	0.00597	0.00503	0.0196634	0.0165673
0.859	0.00597	0.00503	0.0196634	0.0165673
0.86	0.00599	0.00503	0.0197293	0.0165673
0.861	0.00604	0.00503	0.0198939	0.0165673
0.862	0.00607	0.00503	0.0199928	0.0165673
0.863	0.0061	0.00503	0.0200916	0.0165673
0.864	0.00611	0.00503	0.0201245	0.0165673
0.865	0.00612	0.00503	0.0201574	0.0165673
0.866	0.00612	0.00503	0.0201574	0.0165673
0.867	0.00613	0.00503	0.0201904	0.0165673
0.868	0.00614	0.00503	0.0202233	0.0165673
0.869	0.00614	0.00503	0.0202233	0.0165673
0.87	0.00615	0.00503	0.0202562	0.0165673
0.871	0.00615	0.00503	0.0202562	0.0165673
0.872	0.00615	0.00503	0.0202562	0.0165673
0.873	0.00615	0.00503	0.0202562	0.0165673
0.874	0.00615	0.00503	0.0202562	0.0165673
0.875	0.00615	0.00503	0.0202562	0.0165673
0.876	0.00615	0.00503	0.0202562	0.0165673
0.877	0.00615	0.00503	0.0202562	0.0165673
0.878	0.00615	0.00503	0.0202562	0.0165673
0.879	0.00615	0.00503	0.0202562	0.0165673
0.88	0.00615	0.00503	0.0202562	0.0165673
0.881	0.00615	0.00503	0.0202562	0.0165673
0.882	0.00615	0.00503	0.0202562	0.0165673
0.883	0.00615	0.00504	0.0202562	0.0166002
0.884	0.00615	0.00505	0.0202562	0.0166332
0.885	0.00615	0.00505	0.0202562	0.0166332
0.886	0.00616	0.00506	0.0202892	0.0166661
0.887	0.00616	0.00509	0.0202892	0.0167649
0.888	0.00618	0.0051	0.0203551	0.0167979
0.889	0.0062	0.00511	0.0204209	0.0168308
0.89	0.00622	0.00515	0.0204868	0.0169626
0.891	0.00624	0.00522	0.0205527	0.0171931
0.892	0.00624	0.00522	0.0205527	0.0171931
0.893	0.00627	0.00523	0.0206515	0.017226
0.894	0.00631	0.00529	0.0207832	0.0174237
0.895	0.00632	0.00531	0.0208162	0.0174895
0.896	0.00636	0.00531	0.0209479	0.0174895
0.897	0.00636	0.00531	0.0209479	0.0174895
0.898	0.00642	0.00531	0.0211455	0.0174895
0.899	0.00642	0.00531	0.0211455	0.0174895
0.9	0.00642	0.00531	0.0211455	0.0174895
0.901	0.00642	0.00531	0.0211455	0.0174895
0.902	0.00642	0.00531	0.0211455	0.0174895
0.903	0.00642	0.00531	0.0211455	0.0174895
0.904	0.00642	0.00531	0.0211455	0.0174895
0.905	0.00642	0.00531	0.0211455	0.0174895
0.906	0.00642	0.00538	0.0211455	0.0177201
0.907	0.00642	0.00553	0.0211455	0.0182142
0.908	0.00642	0.00569	0.0211455	0.0187411
0.909	0.00642	0.00586	0.0211455	0.0193011
0.91	0.00642	0.00586	0.0211455	0.0193011
0.911	0.00642	0.00586	0.0211455	0.0193011
0.912	0.00642	0.00586	0.0211455	0.0193011
0.913	0.00642	0.00586	0.0211455	0.0193011
0.914	0.00642	0.00586	0.0211455	0.0193011
0.915	0.00642	0.00586	0.0211455	0.0193011
0.916	0.00642	0.00586	0.0211455	0.0193011
0.917	0.00642	0.00586	0.0211455	0.0193011
0.918	0.00642	0.00586	0.0211455	0.0193011
0.919	0.00642	0.00586	0.0211455	0.0193011
0.92	0.00642	0.00586	0.0211455	0.0193011
0.921	0.00636	0.00586	0.0209479	0.0193011
0.922	0.00636	0.00586	0.0209479	0.0193011
0.923	0.00632	0.00586	0.0208162	0.0193011
0.924	0.00629	0.00586	0.0207174	0.0193011
0.925	0.00627	0.00586	0.0206515	0.0193011
0.926	0.00624	0.00586	0.0205527	0.0193011
0.927	0.00624	0.00586	0.0205527	0.0193011
0.928	0.00622	0.00586	0.0204868	0.0193011
0.929	0.0062	0.00586	0.0204209	0.0193011
0.93	0.0062	0.00586	0.0204209	0.0193011
0.931	0.00619	0.00586	0.020388	0.0193011
0.932	0.00618	0.00586	0.0203551	0.0193011
0.933	0.00618	0.00586	0.0203551	0.0193011
0.934	0.00615	0.00586	0.0202562	0.0193011
0.935	0.00615	0.00586	0.0202562	0.0193011
0.936	0.00614	0.00586	0.0202233	0.0193011
0.937	0.00613	0.00586	0.0201904	0.0193011
0.938	0.00613	0.00586	0.0201904	0.0193011
0.939	0.00612	0.00586	0.0201574	0.0193011
0.94	0.00612	0.00586	0.0201574	0.0193011
0.941	0.00609	0.00586	0.0200586	0.0193011
0.942	0.00608	0.00586	0.0200257	0.0193011
0.943	0.00608	0.00586	0.0200257	0.0193011
0.944	0.00605	0.00586	0.0199269	0.0193011
0.945	0.00597	0.00586	0.0196634	0.0193011
0.946	0.00596	0.00586	0.0196304	0.0193011
0.947	0.00594	0.00586	0.0195646	0.0193011
0.948	0.00594	0.00586	0.0195646	0.0193011
0.949	0.00593	0.00586	0.0195316	0.0193011
0.95	0.00584	0.00586	0.0192352	0.0193011
0.951	0.00584	0.00586	0.0192352	0.0193011
0.952	0.00581	0.00586	0.0191364	0.0193011
0.953	0.00581	0.00586	0.0191364	0.0193011
0.954	0.00575	0.00586	0.0189388	0.0193011
0.955	0.00575	0.00586	0.0189388	0.0193011
0.956	0.00571	0.00586	0.018807	0.0193011
0.957	0.00569	0.00586	0.0187411	0.0193011
0.958	0.00568	0.00586	0.0187082	0.0193011
0.959	0.00567	0.00591	0.0186753	0.0194658
0.96	0.00567	0.00595	0.0186753	0.0195975
0.961	0.00567	0.00595	0.0186753	0.0195975
0.962	0.00567	0.00595	0.0186753	0.0195975
0.963	0.00566	0.00595	0.0186423	0.0195975
0.964	0.00566	0.00595	0.0186423	0.0195975
0.965	0.00563	0.00595	0.0185435	0.0195975
0.966	0.00561	0.00595	0.0184777	0.0195975
0.967	0.00561	0.00595	0.0184777	0.0195975
0.968	0.0056	0.00595	0.0184447	0.0195975
0.969	0.00559	0.00595	0.0184118	0.0195975
0.97	0.00557	0.00595	0.0183459	0.0195975
0.971	0.00556	0.00595	0.018313	0.0195975
0.972	0.00556	0.00595	0.018313	0.0195975
0.973	0.00555	0.00595	0.01828	0.0195975
0.974	0.00553	0.00595	0.0182142	0.0195975
0.975	0.00553	0.00595	0.0182142	0.0195975
0.976	0.00553	0.00595	0.0182142	0.0195975
0.977	0.00552	0.00591	0.0181812	0.0194658
0.978	0.00544	0.00585	0.0179177	0.0192681
0.979	0.0054	0.0058	0.017786	0.0191035
0.98	0.0054	0.00579	0.017786	0.0190705
0.981	0.00539	0.00575	0.017753	0.0189388
0.982	0.00535	0.00568	0.0176213	0.0187082
0.983	0.00533	0.00566	0.0175554	0.0186423
0.984	0.00533	0.00566	0.0175554	0.0186423
0.985	0.00533	0.00563	0.0175554	0.0185435
0.986	0.00533	0.00563	0.0175554	0.0185435
0.987	0.00533	0.00563	0.0175554	0.0185435
0.988	0.00533	0.00561	0.0175554	0.0184777
0.989	0.00533	0.00561	0.0175554	0.0184777
0.99	0.00533	0.00561	0.0175554	0.0184777
0.991	0.00533	0.00561	0.0175554	0.0184777
0.992	0.00533	0.00561	0.0175554	0.0184777
0.993	0.00533	0.00561	0.0175554	0.0184777
0.994	0.00533	0.00561	0.0175554	0.0184777
0.995	0.00533	0.00561	0.0175554	0.0184777
0.996	0.00533	0.00561	0.0175554	0.0184777
0.997	0.00533	0.00561	0.0175554	0.0184777
0.998	0.00533	0.00561	0.0175554	0.0184777
0.999	0.00533	0.00561	0.0175554	0.0184777
1	0.00533	0.00561	0.0175554	0.0184777
1.001	0.00533	0.00561	0.0175554	0.0184777
1.002	0.00533	0.00561	0.0175554	0.0184777
1.003	0.00533	0.00561	0.0175554	0.0184777
1.004	0.00533	0.00561	0.0175554	0.0184777
1.005	0.00533	0.00561	0.0175554	0.0184777
1.006	0.00534	0.00559	0.0175884	0.0184118
1.007	0.00535	0.00559	0.0176213	0.0184118
1.008	0.00535	0.00559	0.0176213	0.0184118
1.009	0.00535	0.00558	0.0176213	0.0183788
1.01	0.00535	0.00558	0.0176213	0.0183788
1.011	0.00535	0.00556	0.0176213	0.018313
1.012	0.00538	0.00556	0.0177201	0.018313
1.013	0.00539	0.00556	0.017753	0.018313
1.014	0.0054	0.00556	0.017786	0.018313
1.015	0.0054	0.00556	0.017786	0.018313
1.016	0.00544	0.00556	0.0179177	0.018313
1.017	0.00546	0.00556	0.0179836	0.018313
1.018	0.00549	0.00556	0.0180824	0.018313
1.019	0.00552	0.00556	0.0181812	0.018313
1.02	0.00552	0.00556	0.0181812	0.018313
1.021	0.00552	0.00556	0.0181812	0.018313
1.022	0.00552	0.00556	0.0181812	0.018313
1.023	0.00552	0.00556	0.0181812	0.018313
1.024	0.00552	0.00556	0.0181812	0.018313
1.025	0.00552	0.00556	0.0181812	0.018313
1.026	0.00552	0.00556	0.0181812	0.018313
1.027	0.00552	0.00556	0.0181812	0.018313
1.028	0.00552	0.00556	0.0181812	0.018313
1.029	0.00552	0.00556	0.0181812	0.018313
1.03	0.00552	0.00556	0.0181812	0.018313
1.031	0.00552	0.00556	0.0181812	0.018313
1.032	0.00552	0.00555	0.0181812	0.01828
1.033	0.00552	0.00554	0.0181812	0.0182471
1.034	0.00552	0.00553	0.0181812	0.0182142
1.035	0.00552	0.00552	0.0181812	0.0181812
1.036	0.00553	0.00551	0.0182142	0.0181483
1.037	0.00556	0.00549	0.018313	0.0180824
1.038	0.0056	0.00549	0.0184447	0.0180824
1.039	0.00561	0.00548	0.0184777	0.0180495
1.04	0.00561	0.00548	0.0184777	0.0180495
1.041	0.00566	0.00547	0.0186423	0.0180165
1.042	0.00567	0.00547	0.0186753	0.0180165
1.043	0.00568	0.00547	0.0187082	0.0180165
1.044	0.0057	0.00547	0.0187741	0.0180165
1.045	0.0057	0.00547	0.0187741	0.0180165
1.046	0.00571	0.00547	0.018807	0.0180165
1.047	0.00571	0.00547	0.018807	0.0180165
1.048	0.00575	0.00547	0.0189388	0.0180165
1.049	0.00581	0.00547	0.0191364	0.0180165
1.05	0.00591	0.00547	0.0194658	0.0180165
1.051	0.00591	0.00547	0.0194658	0.0180165
1.052	0.00595	0.00547	0.0195975	0.0180165
1.053	0.00609	0.00547	0.0200586	0.0180165
1.054	0.00609	0.00547	0.0200586	0.0180165
1.055	0.0061	0.00547	0.0200916	0.0180165
1.056	0.00618	0.0054	0.0203551	0.017786
1.057	0.00618	0.00525	0.0203551	0.0172919
1.058	0.0062	0.0051	0.0204209	0.0167979
1.059	0.00622	0.00494	0.0204868	0.0162709
1.06	0.00623	0.00478	0.0205197	0.0157439
1.061	0.00625	0.00462	0.0205856	0.0152169
1.062	0.00627	0.00446	0.0206515	0.0146899
1.063	0.00628	0.00442	0.0206844	0.0145582
1.064	0.00629	0.00442	0.0207174	0.0145582
1.065	0.00631	0.00442	0.0207832	0.0145582
1.066	0.00635	0.00442	0.020915	0.0145582
1.067	0.00637	0.00442	0.0209809	0.0145582
1.068	0.00641	0.00442	0.0211126	0.0145582
1.069	0.00642	0.00442	0.0211455	0.0145582
1.07	0.00646	0.00442	0.0212773	0.0145582
1.071	0.00649	0.00442	0.0213761	0.0145582
1.072	0.0065	0.00442	0.021409	0.0145582
1.073	0.0065	0.00442	0.021409	0.0145582
1.074	0.0065	0.00442	0.021409	0.0145582
1.075	0.0065	0.00442	0.021409	0.0145582
1.076	0.0065	0.00442	0.021409	0.0145582
1.077	0.0065	0.00442	0.021409	0.0145582
1.078	0.0065	0.00442	0.021409	0.0145582
1.079	0.0065	0.00442	0.021409	0.0145582
1.08	0.0065	0.00442	0.021409	0.0145582
1.081	0.0065	0.00442	0.021409	0.0145582
1.082	0.0065	0.00442	0.021409	0.0145582
1.083	0.0065	0.00442	0.021409	0.0145582
1.084	0.0065	0.00442	0.021409	0.0145582
1.085	0.0065	0.00442	0.021409	0.0145582
1.086	0.00651	0.00442	0.021442	0.0145582
1.087	0.00652	0.00442	0.0214749	0.0145582
1.088	0.00654	0.00442	0.0215408	0.0145582
1.089	0.00656	0.00442	0.0216067	0.0145582
1.09	0.00662	0.00442	0.0218043	0.0145582
1.091	0.00663	0.00442	0.0218372	0.0145582
1.092	0.00663	0.00442	0.0218372	0.0145582
1.093	0.00664	0.00442	0.0218702	0.0145582
1.094	0.00664	0.00442	0.0218702	0.0145582
1.095	0.00664	0.00442	0.0218702	0.0145582
1.096	0.00664	0.00442	0.0218702	0.0145582
1.097	0.00665	0.00442	0.0219031	0.0145582
1.098	0.00666	0.00442	0.021936	0.0145582
1.099	0.00672	0.00442	0.0221337	0.0145582
1.1	0.00679	0.00442	0.0223642	0.0145582
1.101	0.0068	0.00442	0.0223972	0.0145582
1.102	0.0068	0.00442	0.0223972	0.0145582
1.103	0.0068	0.00442	0.0223972	0.0145582
1.104	0.0068	0.00442	0.0223972	0.0145582
1.105	0.0068	0.00442	0.0223972	0.0145582
1.106	0.0068	0.00442	0.0223972	0.0145582
1.107	0.0068	0.00442	0.0223972	0.0145582
1.108	0.0068	0.00442	0.0223972	0.0145582
1.109	0.0068	0.00442	0.0223972	0.0145582
1.11	0.0068	0.00442	0.0223972	0.0145582
1.111	0.0068	0.00442	0.0223972	0.0145582
1.112	0.0068	0.00442	0.0223972	0.0145582
1.113	0.0068	0.00442	0.0223972	0.0145582
1.114	0.0068	0.00449	0.0223972	0.0147887
1.115	0.00681	0.00449	0.0224301	0.0147887
1.116	0.00684	0.0045	0.0225289	0.0148216
1.117	0.00684	0.00451	0.0225289	0.0148546
1.118	0.00694	0.00453	0.0228583	0.0149205
1.119	0.00694	0.00454	0.0228583	0.0149534
1.12	0.00695	0.00455	0.0228912	0.0149863
1.121	0.00695	0.00457	0.0228912	0.0150522
1.122	0.00696	0.00459	0.0229241	0.0151181
1.123	0.00696	0.00462	0.0229241	0.0152169
1.124	0.00696	0.00463	0.0229241	0.0152498
1.125	0.00696	0.00465	0.0229241	0.0153157
1.126	0.00696	0.00468	0.0229241	0.0154145
1.127	0.00696	0.00471	0.0229241	0.0155133
1.128	0.00696	0.00472	0.0229241	0.0155463
1.129	0.00696	0.00473	0.0229241	0.0155792
1.13	0.00696	0.00478	0.0229241	0.0157439
1.131	0.00696	0.00478	0.0229241	0.0157439
1.132	0.00696	0.00479	0.0229241	0.0157768
1.133	0.00696	0.00482	0.0229241	0.0158756
1.134	0.00696	0.00483	0.0229241	0.0159086
1.135	0.00696	0.00485	0.0229241	0.0159744
1.136	0.00696	0.00486	0.0229241	0.0160074
1.137	0.00695	0.00487	0.0228912	0.0160403
1.138	0.00695	0.00487	0.0228912	0.0160403
1.139	0.00695	0.00487	0.0228912	0.0160403
1.14	0.00695	0.00495	0.0228912	0.0163038
1.141	0.00695	0.00504	0.0228912	0.0166002
1.142	0.00695	0.00513	0.0228912	0.0168967
1.143	0.00695	0.00523	0.0228912	0.017226
1.144	0.00695	0.00526	0.0228912	0.0173249
1.145	0.00695	0.00527	0.0228912	0.0173578
1.146	0.00695	0.00528	0.0228912	0.0173907
1.147	0.00695	0.00529	0.0228912	0.0174237
1.148	0.00695	0.0053	0.0228912	0.0174566
1.149	0.00695	0.00532	0.0228912	0.0175225
1.15	0.00695	0.00532	0.0228912	0.0175225
1.151	0.00695	0.00532	0.0228912	0.0175225
1.152	0.00695	0.00533	0.0228912	0.0175554
1.153	0.00695	0.00533	0.0228912	0.0175554
1.154	0.00695	0.00534	0.0228912	0.0175884
1.155	0.00695	0.00535	0.0228912	0.0176213
1.156	0.00695	0.00535	0.0228912	0.0176213
1.157	0.00695	0.00538	0.0228912	0.0177201
1.158	0.00695	0.00539	0.0228912	0.017753
1.159	0.00695	0.00539	0.0228912	0.017753
1.16	0.00695	0.00539	0.0228912	0.017753
1.161	0.00695	0.00542	0.0228912	0.0178518
1.162	0.00695	0.00543	0.0228912	0.0178848
1.163	0.00695	0.00544	0.0228912	0.0179177
1.164	0.00695	0.00545	0.0228912	0.0179507
1.165	0.00695	0.00546	0.0228912	0.0179836
1.166	0.00694	0.00548	0.0228583	0.0180495
1.167	0.00693	0.0055	0.0228253	0.0181153
1.168	0.00689	0.00551	0.0226936	0.0181483
1.169	0.00684	0.00552	0.0225289	0.0181812
1.17	0.00684	0.00554	0.0225289	0.0182471
1.171	0.00681	0.00555	0.0224301	0.01828
1.172	0.00681	0.00557	0.0224301	0.0183459
1.173	0.00681	0.00559	0.0224301	0.0184118
1.174	0.00681	0.0056	0.0224301	0.0184447
1.175	0.00681	0.0056	0.0224301	0.0184447
1.176	0.00681	0.00563	0.0224301	0.0185435
1.177	0.00681	0.00564	0.0224301	0.0185765
1.178	0.00681	0.00564	0.0224301	0.0185765
1.179	0.00681	0.00564	0.0224301	0.0185765
1.18	0.00681	0.00564	0.0224301	0.0185765
1.181	0.00681	0.00564	0.0224301	0.0185765
1.182	0.00681	0.00564	0.0224301	0.0185765
1.183	0.00681	0.00564	0.0224301	0.0185765
1.184	0.00681	0.00564	0.0224301	0.0185765
1.185	0.00681	0.00564	0.0224301	0.0185765
1.186	0.00681	0.00564	0.0224301	0.0185765
1.187	0.00681	0.00564	0.0224301	0.0185765
1.188	0.00681	0.00565	0.0224301	0.0186094
1.189	0.00681	0.00565	0.0224301	0.0186094
1.19	0.00677	0.00567	0.0222983	0.0186753
1.191	0.00672	0.00567	0.0221337	0.0186753
1.192	0.0067	0.00567	0.0220678	0.0186753
1.193	0.0067	0.00568	0.0220678	0.0187082
1.194	0.0067	0.00572	0.0220678	0.01884
1.195	0.0067	0.00573	0.0220678	0.0188729
1.196	0.00669	0.00573	0.0220348	0.0188729
1.197	0.00668	0.00574	0.0220019	0.0189058
1.198	0.00668	0.00574	0.0220019	0.0189058
1.199	0.00663	0.00575	0.0218372	0.0189388
1.2	0.00662	0.00575	0.0218043	0.0189388
1.201	0.00661	0.00575	0.0217714	0.0189388
1.202	0.00661	0.00575	0.0217714	0.0189388
1.203	0.0066	0.00575	0.0217384	0.0189388
1.204	0.00657	0.00575	0.0216396	0.0189388
1.205	0.00651	0.00575	0.021442	0.0189388
1.206	0.00651	0.00575	0.021442	0.0189388
1.207	0.00651	0.0058	0.021442	0.0191035
1.208	0.00651	0.00581	0.021442	0.0191364
1.209	0.00651	0.00584	0.021442	0.0192352
1.21	0.00651	0.00584	0.021442	0.0192352
1.211	0.00651	0.00586	0.021442	0.0193011
1.212	0.00651	0.00588	0.021442	0.019367
1.213	0.00651	0.00588	0.021442	0.019367
1.214	0.0065	0.00593	0.021409	0.0195316
1.215	0.0065	0.00594	0.021409	0.0195646
1.216	0.00647	0.00595	0.0213102	0.0195975
1.217	0.00647	0.00595	0.0213102	0.0195975
1.218	0.00639	0.00597	0.0210467	0.0196634
1.219	0.00638	0.00601	0.0210138	0.0197951
1.22	0.00635	0.00601	0.020915	0.0197951
1.221	0.00634	0.00602	0.0208821	0.0198281
1.222	0.00634	0.00605	0.0208821	0.0199269
1.223	0.00634	0.00606	0.0208821	0.0199598
1.224	0.00634	0.00607	0.0208821	0.0199928
1.225	0.00634	0.00607	0.0208821	0.0199928
1.226	0.00634	0.0061	0.0208821	0.0200916
1.227	0.00634	0.00611	0.0208821	0.0201245
1.228	0.00634	0.00611	0.0208821	0.0201245
1.229	0.00634	0.00614	0.0208821	0.0202233
1.23	0.00634	0.00614	0.0208821	0.0202233
1.231	0.00634	0.00614	0.0208821	0.0202233
1.232	0.00634	0.00614	0.0208821	0.0202233
1.233	0.00634	0.00614	0.0208821	0.0202233
1.234	0.00634	0.00614	0.0208821	0.0202233
1.235	0.00633	0.00614	0.0208491	0.0202233
1.236	0.0063	0.00614	0.0207503	0.0202233
1.237	0.00626	0.00614	0.0206186	0.0202233
1.238	0.00625	0.00614	0.0205856	0.0202233
1.239	0.00625	0.00614	0.0205856	0.0202233
1.24	0.00624	0.00614	0.0205527	0.0202233
1.241	0.00623	0.00614	0.0205197	0.0202233
1.242	0.00617	0.00615	0.0203221	0.0202562
1.243	0.00617	0.00615	0.0203221	0.0202562
1.244	0.00617	0.00615	0.0203221	0.0202562
1.245	0.00617	0.00616	0.0203221	0.0202892
1.246	0.00617	0.00617	0.0203221	0.0203221
1.247	0.00617	0.00618	0.0203221	0.0203551
1.248	0.00618	0.00621	0.0203551	0.0204539
1.249	0.00618	0.00622	0.0203551	0.0204868
1.25	0.00618	0.00622	0.0203551	0.0204868
1.251	0.00618	0.00622	0.0203551	0.0204868
1.252	0.00618	0.00622	0.0203551	0.0204868
1.253	0.00618	0.00622	0.0203551	0.0204868
1.254	0.00618	0.00622	0.0203551	0.0204868
1.255	0.00618	0.00622	0.0203551	0.0204868
1.256	0.00618	0.00622	0.0203551	0.0204868
1.257	0.00618	0.00622	0.0203551	0.0204868
1.258	0.00618	0.00622	0.0203551	0.0204868
1.259	0.00618	0.00622	0.0203551	0.0204868
1.26	0.00618	0.00622	0.0203551	0.0204868
1.261	0.00618	0.00622	0.0203551	0.0204868
1.262	0.00618	0.00622	0.0203551	0.0204868
1.263	0.00618	0.00622	0.0203551	0.0204868
1.264	0.00618	0.00622	0.0203551	0.0204868
1.265	0.00618	0.00622	0.0203551	0.0204868
1.266	0.00618	0.00622	0.0203551	0.0204868
1.267	0.00618	0.00622	0.0203551	0.0204868
1.268	0.00618	0.00622	0.0203551	0.0204868
1.269	0.00618	0.00622	0.0203551	0.0204868
1.27	0.00618	0.00622	0.0203551	0.0204868
1.271	0.00624	0.00622	0.0205527	0.0204868
1.272	0.00624	0.00622	0.0205527	0.0204868
1.273	0.00624	0.00622	0.0205527	0.0204868
1.274	0.00624	0.00622	0.0205527	0.0204868
1.275	0.00624	0.00622	0.0205527	0.0204868
1.276	0.00624	0.00622	0.0205527	0.0204868
1.277	0.00624	0.00622	0.0205527	0.0204868
1.278	0.00624	0.00622	0.0205527	0.0204868
1.279	0.00624	0.00622	0.0205527	0.0204868
1.28	0.00624	0.00622	0.0205527	0.0204868
1.281	0.00624	0.00622	0.0205527	0.0204868
1.282	0.00624	0.00622	0.0205527	0.0204868
1.283	0.00624	0.00622	0.0205527	0.0204868
1.284	0.00624	0.00622	0.0205527	0.0204868
1.285	0.00625	0.00622	0.0205856	0.0204868
1.286	0.00626	0.00622	0.0206186	0.0204868
1.287	0.00633	0.00622	0.0208491	0.0204868
1.288	0.00633	0.00622	0.0208491	0.0204868
1.289	0.00634	0.00622	0.0208821	0.0204868
1.29	0.00634	0.00622	0.0208821	0.0204868
1.291	0.00634	0.00622	0.0208821	0.0204868
1.292	0.00634	0.00622	0.0208821	0.0204868
1.293	0.00634	0.00622	0.0208821	0.0204868
1.294	0.00634	0.00622	0.0208821	0.0204868
1.295	0.00634	0.00621	0.0208821	0.0204539
1.296	0.00634	0.0062	0.0208821	0.0204209
1.297	0.00634	0.0062	0.0208821	0.0204209
1.298	0.00634	0.0062	0.0208821	0.0204209
1.299	0.00634	0.00619	0.0208821	0.020388
1.3	0.00634	0.00618	0.0208821	0.0203551
1.301	0.00638	0.00618	0.0210138	0.0203551
1.302	0.00641	0.00616	0.0211126	0.0202892
1.303	0.00641	0.00616	0.0211126	0.0202892
1.304	0.00641	0.00616	0.0211126	0.0202892
1.305	0.00641	0.00615	0.0211126	0.0202562
1.306	0.00641	0.00615	0.0211126	0.0202562
1.307	0.00641	0.00614	0.0211126	0.0202233
1.308	0.00641	0.00612	0.0211126	0.0201574
1.309	0.00641	0.00612	0.0211126	0.0201574
1.31	0.00641	0.00611	0.0211126	0.0201245
1.311	0.00641	0.0061	0.0211126	0.0200916
1.312	0.00641	0.00609	0.0211126	0.0200586
1.313	0.00641	0.00608	0.0211126	0.0200257
1.314	0.00641	0.00606	0.0211126	0.0199598
1.315	0.00641	0.00606	0.0211126	0.0199598
1.316	0.00641	0.00605	0.0211126	0.0199269
1.317	0.00641	0.00605	0.0211126	0.0199269
1.318	0.00641	0.00605	0.0211126	0.0199269
1.319	0.00641	0.00605	0.0211126	0.0199269
1.32	0.00641	0.00597	0.0211126	0.0196634
1.321	0.00647	0.00587	0.0213102	0.019334
1.322	0.0065	0.00577	0.021409	0.0190046
1.323	0.00651	0.00565	0.021442	0.0186094
1.324	0.00651	0.00553	0.021442	0.0182142
1.325	0.00651	0.00541	0.021442	0.0178189
1.326	0.00651	0.00535	0.021442	0.0176213
1.327	0.00651	0.00535	0.021442	0.0176213
1.328	0.00651	0.00535	0.021442	0.0176213
1.329	0.00651	0.00535	0.021442	0.0176213
1.33	0.00651	0.00535	0.021442	0.0176213
1.331	0.00651	0.00535	0.021442	0.0176213
1.332	0.00651	0.00535	0.021442	0.0176213
1.333	0.0065	0.00535	0.021409	0.0176213
1.334	0.00641	0.00535	0.0211126	0.0176213
1.335	0.00641	0.00535	0.0211126	0.0176213
1.336	0.00641	0.00535	0.0211126	0.0176213
1.337	0.00641	0.00535	0.0211126	0.0176213
1.338	0.00641	0.00535	0.0211126	0.0176213
1.339	0.00641	0.00535	0.0211126	0.0176213
1.34	0.00641	0.00535	0.0211126	0.0176213
1.341	0.00641	0.00534	0.0211126	0.0175884
1.342	0.00641	0.00534	0.0211126	0.0175884
1.343	0.00641	0.00533	0.0211126	0.0175554
1.344	0.00641	0.00532	0.0211126	0.0175225
1.345	0.00641	0.0053	0.0211126	0.0174566
1.346	0.00641	0.00529	0.0211126	0.0174237
1.347	0.00641	0.00528	0.0211126	0.0173907
1.348	0.00641	0.00528	0.0211126	0.0173907
1.349	0.00641	0.00528	0.0211126	0.0173907
1.35	0.00641	0.00526	0.0211126	0.0173249
1.351	0.0064	0.00524	0.0210797	0.017259
1.352	0.00638	0.00521	0.0210138	0.0171602
1.353	0.00635	0.00521	0.020915	0.0171602
1.354	0.00633	0.00518	0.0208491	0.0170614
1.355	0.00624	0.00517	0.0205527	0.0170284
1.356	0.00624	0.00517	0.0205527	0.0170284
1.357	0.00624	0.00515	0.0205527	0.0169626
1.358	0.00624	0.00514	0.0205527	0.0169296
1.359	0.00624	0.00514	0.0205527	0.0169296
1.36	0.00624	0.00514	0.0205527	0.0169296
1.361	0.00624	0.00514	0.0205527	0.0169296
1.362	0.00624	0.00514	0.0205527	0.0169296
1.363	0.00624	0.00514	0.0205527	0.0169296
1.364	0.00624	0.00514	0.0205527	0.0169296
1.365	0.00624	0.00514	0.0205527	0.0169296
1.366	0.00624	0.00514	0.0205527	0.0169296
1.367	0.00624	0.00514	0.0205527	0.0169296
1.368	0.00624	0.00514	0.0205527	0.0169296
1.369	0.00623	0.00514	0.0205197	0.0169296
1.37	0.00623	0.00514	0.0205197	0.0169296
1.371	0.00621	0.00514	0.0204539	0.0169296
1.372	0.00617	0.00514	0.0203221	0.0169296
1.373	0.00617	0.00514	0.0203221	0.0169296
1.374	0.00617	0.00514	0.0203221	0.0169296
1.375	0.00617	0.00514	0.0203221	0.0169296
1.376	0.00617	0.00514	0.0203221	0.0169296
1.377	0.00617	0.00514	0.0203221	0.0169296
1.378	0.00617	0.00514	0.0203221	0.0169296
1.379	0.00617	0.00515	0.0203221	0.0169626
1.38	0.00617	0.00515	0.0203221	0.0169626
1.381	0.00617	0.00517	0.0203221	0.0170284
1.382	0.00617	0.00518	0.0203221	0.0170614
1.383	0.00621	0.00521	0.0204539	0.0171602
1.384	0.00623	0.00521	0.0205197	0.0171602
1.385	0.00623	0.00524	0.0205197	0.017259
1.386	0.00623	0.00526	0.0205197	0.0173249
1.387	0.00623	0.00526	0.0205197	0.0173249
1.388	0.00623	0.00528	0.0205197	0.0173907
1.389	0.00623	0.00528	0.0205197	0.0173907
1.39	0.00623	0.00528	0.0205197	0.0173907
1.391	0.00623	0.00528	0.0205197	0.0173907
1.392	0.00623	0.00528	0.0205197	0.0173907
1.393	0.00623	0.00529	0.0205197	0.0174237
1.394	0.00623	0.0053	0.0205197	0.0174566
1.395	0.00623	0.0053	0.0205197	0.0174566
1.396	0.00623	0.00532	0.0205197	0.0175225
1.397	0.00623	0.00533	0.0205197	0.0175554
1.398	0.00623	0.00533	0.0205197	0.0175554
1.399	0.00623	0.00533	0.0205197	0.0175554
1.4	0.00623	0.00534	0.0205197	0.0175884
1.401	0.00623	0.00534	0.0205197	0.0175884
1.402	0.00623	0.00535	0.0205197	0.0176213
1.403	0.00623	0.00537	0.0205197	0.0176872
1.404	0.00623	0.00538	0.0205197	0.0177201
1.405	0.00623	0.00538	0.0205197	0.0177201
1.406	0.00628	0.00538	0.0206844	0.0177201
1.407	0.00629	0.00542	0.0207174	0.0178518
1.408	0.00637	0.00543	0.0209809	0.0178848
1.409	0.00637	0.00545	0.0209809	0.0179507
1.41	0.00637	0.00547	0.0209809	0.0180165
1.411	0.00637	0.00547	0.0209809	0.0180165
1.412	0.00637	0.0055	0.0209809	0.0181153
1.413	0.00637	0.0055	0.0209809	0.0181153
1.414	0.00637	0.0055	0.0209809	0.0181153
1.415	0.00637	0.0055	0.0209809	0.0181153
1.416	0.00637	0.0055	0.0209809	0.0181153
1.417	0.00638	0.0055	0.0210138	0.0181153
1.418	0.0064	0.0055	0.0210797	0.0181153
1.419	0.0064	0.0055	0.0210797	0.0181153
1.42	0.00641	0.0055	0.0211126	0.0181153
1.421	0.00642	0.0055	0.0211455	0.0181153
1.422	0.00642	0.0055	0.0211455	0.0181153
1.423	0.00642	0.0055	0.0211455	0.0181153
1.424	0.00642	0.0055	0.0211455	0.0181153
1.425	0.00642	0.0055	0.0211455	0.0181153
1.426	0.00642	0.0055	0.0211455	0.0181153
1.427	0.00642	0.0055	0.0211455	0.0181153
1.428	0.00642	0.0055	0.0211455	0.0181153
1.429	0.00642	0.00547	0.0211455	0.0180165
1.43	0.00641	0.00547	0.0211126	0.0180165
1.431	0.0064	0.00545	0.0210797	0.0179507
1.432	0.00638	0.00545	0.0210138	0.0179507
1.433	0.00637	0.00545	0.0209809	0.0179507
1.434	0.00635	0.00545	0.020915	0.0179507
1.435	0.00635	0.00545	0.020915	0.0179507
1.436	0.00635	0.00545	0.020915	0.0179507
1.437	0.00635	0.00542	0.020915	0.0178518
1.438	0.00635	0.00542	0.020915	0.0178518
1.439	0.00635	0.00542	0.020915	0.0178518
1.44	0.00635	0.00542	0.020915	0.0178518
1.441	0.00635	0.00542	0.020915	0.0178518
1.442	0.00635	0.00542	0.020915	0.0178518
1.443	0.00635	0.00542	0.020915	0.0178518
1.444	0.00635	0.00542	0.020915	0.0178518
1.445	0.00635	0.00542	0.020915	0.0178518
1.446	0.00635	0.00542	0.020915	0.0178518
1.447	0.00635	0.00542	0.020915	0.0178518
1.448	0.00635	0.00542	0.020915	0.0178518
1.449	0.00635	0.00542	0.020915	0.0178518
1.45	0.00635	0.00542	0.020915	0.0178518
1.451	0.00635	0.00542	0.020915	0.0178518
1.452	0.00635	0.00542	0.020915	0.0178518
1.453	0.00635	0.00542	0.020915	0.0178518
1.454	0.00635	0.00542	0.020915	0.0178518
1.455	0.00635	0.00542	0.020915	0.0178518
1.456	0.00635	0.00542	0.020915	0.0178518
1.457	0.00635	0.00542	0.020915	0.0178518
1.458	0.00634	0.00542	0.0208821	0.0178518
1.459	0.00633	0.00542	0.0208491	0.0178518
1.46	0.00633	0.00542	0.0208491	0.0178518
1.461	0.00633	0.00542	0.0208491	0.0178518
1.462	0.00633	0.00545	0.0208491	0.0179507
1.463	0.00633	0.00545	0.0208491	0.0179507
1.464	0.00633	0.00545	0.0208491	0.0179507
1.465	0.00631	0.00545	0.0207832	0.0179507
1.466	0.00629	0.00545	0.0207174	0.0179507
1.467	0.00629	0.00545	0.0207174	0.0179507
1.468	0.00628	0.00545	0.0206844	0.0179507
1.469	0.00628	0.00545	0.0206844	0.0179507
1.47	0.00628	0.00545	0.0206844	0.0179507
1.471	0.00628	0.00545	0.0206844	0.0179507
1.472	0.00628	0.00545	0.0206844	0.0179507
1.473	0.00628	0.00545	0.0206844	0.0179507
1.474	0.00628	0.00545	0.0206844	0.0179507
1.475	0.00628	0.00545	0.0206844	0.0179507
1.476	0.00628	0.00545	0.0206844	0.0179507
1.477	0.00628	0.00545	0.0206844	0.0179507
1.478	0.00628	0.00545	0.0206844	0.0179507
1.479	0.00628	0.00544	0.0206844	0.0179177
1.48	0.00628	0.00542	0.0206844	0.0178518
1.481	0.00628	0.00542	0.0206844	0.0178518
1.482	0.00629	0.00542	0.0207174	0.0178518
1.483	0.00629	0.00542	0.0207174	0.0178518
1.484	0.00631	0.00544	0.0207832	0.0179177
1.485	0.00631	0.00546	0.0207832	0.0179836
1.486	0.00631	0.00546	0.0207832	0.0179836
1.487	0.00631	0.00546	0.0207832	0.0179836
1.488	0.00631	0.00547	0.0207832	0.0180165
1.489	0.00631	0.00548	0.0207832	0.0180495
1.49	0.00631	0.00548	0.0207832	0.0180495
1.491	0.00631	0.00548	0.0207832	0.0180495
1.492	0.00631	0.00548	0.0207832	0.0180495
1.493	0.00631	0.00548	0.0207832	0.0180495
1.494	0.00631	0.00548	0.0207832	0.0180495
1.495	0.00631	0.00548	0.0207832	0.0180495
1.496	0.00631	0.00548	0.0207832	0.0180495
1.497	0.00631	0.00548	0.0207832	0.0180495
1.498	0.00631	0.00548	0.0207832	0.0180495
1.499	0.00631	0.00548	0.0207832	0.0180495
1.5	0.00631	0.00548	0.0207832	0.0180495
1.501	0.00631	0.00548	0.0207832	0.0180495
1.502	0.00631	0.00548	0.0207832	0.0180495
1.503	0.00631	0.00548	0.0207832	0.0180495
1.504	0.00631	0.00548	0.0207832	0.0180495
1.505	0.0063	0.00548	0.0207503	0.0180495
1.506	0.00629	0.00548	0.0207174	0.0180495
1.507	0.00628	0.00548	0.0206844	0.0180495
1.508	0.00625	0.00548	0.0205856	0.0180495
1.509	0.00625	0.00548	0.0205856	0.0180495
1.51	0.00623	0.00548	0.0205197	0.0180495
1.511	0.00623	0.00548	0.0205197	0.0180495
1.512	0.00622	0.00548	0.0204868	0.0180495
1.513	0.00621	0.00548	0.0204539	0.0180495
1.514	0.00617	0.00549	0.0203221	0.0180824
1.515	0.00614	0.00549	0.0202233	0.0180824
1.516	0.00613	0.0055	0.0201904	0.0181153
1.517	0.00609	0.00552	0.0200586	0.0181812
1.518	0.00607	0.00556	0.0199928	0.018313
1.519	0.006	0.00559	0.0197622	0.0184118
1.52	0.00598	0.0056	0.0196963	0.0184447
1.521	0.00598	0.00564	0.0196963	0.0185765
1.522	0.00598	0.00568	0.0196963	0.0187082
1.523	0.00598	0.00571	0.0196963	0.018807
1.524	0.00598	0.00572	0.0196963	0.01884
1.525	0.00598	0.00578	0.0196963	0.0190376
1.526	0.00598	0.0058	0.0196963	0.0191035
1.527	0.00598	0.0058	0.0196963	0.0191035
1.528	0.00598	0.00587	0.0196963	0.019334
1.529	0.00598	0.00589	0.0196963	0.0193999
1.53	0.00598	0.00589	0.0196963	0.0193999
1.531	0.00597	0.00593	0.0196634	0.0195316
1.532	0.00596	0.00596	0.0196304	0.0196304
1.533	0.00589	0.00599	0.0193999	0.0197293
1.534	0.00589	0.00601	0.0193999	0.0197951
1.535	0.00589	0.00601	0.0193999	0.0197951
1.536	0.00589	0.00603	0.0193999	0.019861
1.537	0.00589	0.00606	0.0193999	0.0199598
1.538	0.00589	0.00607	0.0193999	0.0199928
1.539	0.00589	0.00608	0.0193999	0.0200257
1.54	0.00589	0.00608	0.0193999	0.0200257
1.541	0.00589	0.00615	0.0193999	0.0202562
1.542	0.00589	0.0063	0.0193999	0.0207503
1.543	0.00589	0.00646	0.0193999	0.0212773
1.544	0.00589	0.00662	0.0193999	0.0218043
1.545	0.00589	0.00678	0.0193999	0.0223313
1.546	0.00589	0.00694	0.0193999	0.0228583
1.547	0.00589	0.00709	0.0193999	0.0233523
1.548	0.00589	0.00718	0.0193999	0.0236488
1.549	0.00589	0.00718	0.0193999	0.0236488
1.55	0.00589	0.00719	0.0193999	0.0236817
1.551	0.00589	0.00721	0.0193999	0.0237476
1.552	0.00589	0.00722	0.0193999	0.0237805
1.553	0.00589	0.00723	0.0193999	0.0238134
1.554	0.00589	0.00726	0.0193999	0.0239123
1.555	0.00589	0.00727	0.0193999	0.0239452
1.556	0.00589	0.00731	0.0193999	0.0240769
1.557	0.00588	0.00733	0.019367	0.0241428
1.558	0.00588	0.00736	0.019367	0.0242416
1.559	0.00588	0.00738	0.019367	0.0243075
1.56	0.00588	0.0074	0.019367	0.0243734
1.561	0.00588	0.00745	0.019367	0.0245381
1.562	0.00588	0.00746	0.019367	0.024571
1.563	0.00588	0.00747	0.019367	0.0246039
1.564	0.00588	0.00753	0.019367	0.0248016
1.565	0.00588	0.00754	0.019367	0.0248345
1.566	0.00588	0.00754	0.019367	0.0248345
1.567	0.00588	0.00759	0.019367	0.0249992
1.568	0.00588	0.0076	0.019367	0.0250321
1.569	0.00588	0.00762	0.019367	0.025098
1.57	0.00588	0.00762	0.019367	0.025098
1.571	0.00588	0.00763	0.019367	0.0251309
1.572	0.00588	0.00765	0.019367	0.0251968
1.573	0.00588	0.00765	0.019367	0.0251968
1.574	0.00588	0.00772	0.019367	0.0254274
1.575	0.00588	0.00782	0.019367	0.0257567
1.576	0.00588	0.00782	0.019367	0.0257567
1.577	0.00588	0.00782	0.019367	0.0257567
1.578	0.00588	0.00782	0.019367	0.0257567
1.579	0.00591	0.00782	0.0194658	0.0257567
1.58	0.00595	0.00782	0.0195975	0.0257567
1.581	0.00595	0.00782	0.0195975	0.0257567
1.582	0.00595	0.00782	0.0195975	0.0257567
1.583	0.00595	0.00782	0.0195975	0.0257567
1.584	0.00595	0.00782	0.0195975	0.0257567
1.585	0.00595	0.00782	0.0195975	0.0257567
1.586	0.00595	0.00782	0.0195975	0.0257567
1.587	0.00595	0.00782	0.0195975	0.0257567
1.588	0.00595	0.00782	0.0195975	0.0257567
1.589	0.00595	0.00782	0.0195975	0.0257567
1.59	0.00595	0.00782	0.0195975	0.0257567
1.591	0.00595	0.00782	0.0195975	0.0257567
1.592	0.00595	0.00782	0.0195975	0.0257567
1.593	0.00595	0.00782	0.0195975	0.0257567
1.594	0.00595	0.00782	0.0195975	0.0257567
1.595	0.00595	0.00782	0.0195975	0.0257567
1.596	0.00595	0.00784	0.0195975	0.0258226
1.597	0.00595	0.00788	0.0195975	0.0259543
1.598	0.00595	0.0079	0.0195975	0.0260202
1.599	0.00595	0.00793	0.0195975	0.026119
1.6	0.00595	0.00793	0.0195975	0.026119
1.601	0.00595	0.00794	0.0195975	0.026152
1.602	0.00595	0.00794	0.0195975	0.026152
1.603	0.00595	0.00794	0.0195975	0.026152
1.604	0.00595	0.00794	0.0195975	0.026152
1.605	0.00595	0.00794	0.0195975	0.026152
1.606	0.00595	0.00794	0.0195975	0.026152
1.607	0.00595	0.00794	0.0195975	0.026152
1.608	0.00595	0.00794	0.0195975	0.026152
1.609	0.00597	0.00794	0.0196634	0.026152
1.61	0.00598	0.00794	0.0196963	0.026152
1.611	0.00598	0.00794	0.0196963	0.026152
1.612	0.00601	0.00794	0.0197951	0.026152
1.613	0.00602	0.00794	0.0198281	0.026152
1.614	0.00607	0.00794	0.0199928	0.026152
1.615	0.00608	0.00794	0.0200257	0.026152
1.616	0.00608	0.00794	0.0200257	0.026152
1.617	0.00609	0.00794	0.0200586	0.026152
1.618	0.00613	0.00794	0.0201904	0.026152
1.619	0.00614	0.00794	0.0202233	0.026152
1.62	0.00615	0.00794	0.0202562	0.026152
1.621	0.00616	0.00794	0.0202892	0.026152
1.622	0.00617	0.00794	0.0203221	0.026152
1.623	0.00619	0.00794	0.020388	0.026152
1.624	0.00619	0.00794	0.020388	0.026152
1.625	0.00619	0.00794	0.020388	0.026152
1.626	0.00619	0.00794	0.020388	0.026152
1.627	0.00619	0.00794	0.020388	0.026152
1.628	0.00622	0.00793	0.0204868	0.026119
1.629	0.00623	0.00792	0.0205197	0.0260861
1.63	0.00625	0.0079	0.0205856	0.0260202
1.631	0.00625	0.00788	0.0205856	0.0259543
1.632	0.00627	0.00787	0.0206515	0.0259214
1.633	0.00633	0.00784	0.0208491	0.0258226
1.634	0.00634	0.0078	0.0208821	0.0256909
1.635	0.00634	0.00777	0.0208821	0.025592
1.636	0.00638	0.00776	0.0210138	0.0255591
1.637	0.00638	0.00772	0.0210138	0.0254274
1.638	0.00643	0.00769	0.0211785	0.0253285
1.639	0.00643	0.00765	0.0211785	0.0251968
1.64	0.00643	0.00762	0.0211785	0.025098
1.641	0.00643	0.00761	0.0211785	0.0250651
1.642	0.00643	0.00754	0.0211785	0.0248345
1.643	0.00643	0.00753	0.0211785	0.0248016
1.644	0.00643	0.00752	0.0211785	0.0247686
1.645	0.00643	0.00745	0.0211785	0.0245381
1.646	0.00643	0.00744	0.0211785	0.0245051
1.647	0.00643	0.0074	0.0211785	0.0243734
1.648	0.00643	0.00738	0.0211785	0.0243075
1.649	0.00643	0.00736	0.0211785	0.0242416
1.65	0.00643	0.00732	0.0211785	0.0241099
1.651	0.00643	0.00729	0.0211785	0.0240111
1.652	0.00643	0.00729	0.0211785	0.0240111
1.653	0.00651	0.00727	0.021442	0.0239452
1.654	0.00651	0.00724	0.021442	0.0238464
1.655	0.00657	0.00723	0.0216396	0.0238134
1.656	0.0066	0.00721	0.0217384	0.0237476
1.657	0.00661	0.0072	0.0217714	0.0237146
1.658	0.00661	0.00719	0.0217714	0.0236817
1.659	0.00662	0.00719	0.0218043	0.0236817
1.66	0.00673	0.00717	0.0221666	0.0236158
1.661	0.00673	0.00709	0.0221666	0.0233523
1.662	0.00675	0.00708	0.0222325	0.0233194
1.663	0.00681	0.00708	0.0224301	0.0233194
1.664	0.00682	0.00705	0.022463	0.0232206
1.665	0.00687	0.00705	0.0226277	0.0232206
1.666	0.00689	0.00704	0.0226936	0.0231876
1.667	0.00689	0.00701	0.0226936	0.0230888
1.668	0.00702	0.00698	0.0231218	0.02299
1.669	0.00702	0.00696	0.0231218	0.0229241
1.67	0.00704	0.00694	0.0231876	0.0228583
1.671	0.00705	0.00691	0.0232206	0.0227595
1.672	0.00705	0.00689	0.0232206	0.0226936
1.673	0.00717	0.00683	0.0236158	0.022496
1.674	0.0072	0.00682	0.0237146	0.022463
1.675	0.0072	0.00681	0.0237146	0.0224301
1.676	0.0072	0.00678	0.0237146	0.0223313
1.677	0.0072	0.00677	0.0237146	0.0222983
1.678	0.0072	0.00677	0.0237146	0.0222983
1.679	0.00721	0.00675	0.0237476	0.0222325
1.68	0.00722	0.00675	0.0237805	0.0222325
1.681	0.00722	0.00674	0.0237805	0.0221995
1.682	0.00724	0.00674	0.0238464	0.0221995
1.683	0.00729	0.00671	0.0240111	0.0221007
1.684	0.0073	0.00671	0.024044	0.0221007
1.685	0.00731	0.00671	0.0240769	0.0221007
1.686	0.00732	0.00668	0.0241099	0.0220019
1.687	0.00736	0.00668	0.0242416	0.0220019
1.688	0.00736	0.00668	0.0242416	0.0220019
1.689	0.00736	0.00668	0.0242416	0.0220019
1.69	0.00736	0.00668	0.0242416	0.0220019
1.691	0.00736	0.00668	0.0242416	0.0220019
1.692	0.00736	0.00668	0.0242416	0.0220019
1.693	0.00736	0.00668	0.0242416	0.0220019
1.694	0.00736	0.00668	0.0242416	0.0220019
1.695	0.00736	0.00668	0.0242416	0.0220019
1.696	0.00736	0.00668	0.0242416	0.0220019
1.697	0.00736	0.00668	0.0242416	0.0220019
1.698	0.00736	0.00668	0.0242416	0.0220019
1.699	0.00736	0.00668	0.0242416	0.0220019
1.7	0.00736	0.00668	0.0242416	0.0220019
1.701	0.00736	0.00668	0.0242416	0.0220019
1.702	0.0074	0.00668	0.0243734	0.0220019
1.703	0.0074	0.00668	0.0243734	0.0220019
1.704	0.0074	0.00668	0.0243734	0.0220019
1.705	0.0074	0.00668	0.0243734	0.0220019
1.706	0.0074	0.00668	0.0243734	0.0220019
1.707	0.0074	0.00668	0.0243734	0.0220019
1.708	0.0074	0.00668	0.0243734	0.0220019
1.709	0.0074	0.00668	0.0243734	0.0220019
1.71	0.0074	0.00668	0.0243734	0.0220019
1.711	0.0074	0.00668	0.0243734	0.0220019
1.712	0.0074	0.00668	0.0243734	0.0220019
1.713	0.0074	0.00668	0.0243734	0.0220019
1.714	0.0074	0.00668	0.0243734	0.0220019
1.715	0.0074	0.00668	0.0243734	0.0220019
1.716	0.0074	0.00668	0.0243734	0.0220019
1.717	0.00743	0.00671	0.0244722	0.0221007
1.718	0.00745	0.00671	0.0245381	0.0221007
1.719	0.00745	0.00671	0.0245381	0.0221007
1.72	0.00747	0.00674	0.0246039	0.0221995
1.721	0.00749	0.00674	0.0246698	0.0221995
1.722	0.00752	0.00675	0.0247686	0.0222325
1.723	0.00753	0.00675	0.0248016	0.0222325
1.724	0.00753	0.00677	0.0248016	0.0222983
1.725	0.00753	0.00677	0.0248016	0.0222983
1.726	0.00753	0.00678	0.0248016	0.0223313
1.727	0.00753	0.00681	0.0248016	0.0224301
1.728	0.00753	0.00682	0.0248016	0.022463
1.729	0.00753	0.00685	0.0248016	0.0225618
1.73	0.00753	0.00685	0.0248016	0.0225618
1.731	0.00753	0.00685	0.0248016	0.0225618
1.732	0.00755	0.00685	0.0248674	0.0225618
1.733	0.00765	0.00685	0.0251968	0.0225618
1.734	0.00765	0.00685	0.0251968	0.0225618
1.735	0.00766	0.00685	0.0252297	0.0225618
1.736	0.0077	0.00685	0.0253615	0.0225618
1.737	0.00776	0.00685	0.0255591	0.0225618
1.738	0.00776	0.00685	0.0255591	0.0225618
1.739	0.00776	0.00685	0.0255591	0.0225618
1.74	0.00776	0.00696	0.0255591	0.0229241
1.741	0.00776	0.00708	0.0255591	0.0233194
1.742	0.00776	0.0072	0.0255591	0.0237146
1.743	0.00776	0.00732	0.0255591	0.0241099
1.744	0.00776	0.00743	0.0255591	0.0244722
1.745	0.00776	0.00744	0.0255591	0.0245051
1.746	0.00776	0.00744	0.0255591	0.0245051
1.747	0.00776	0.00745	0.0255591	0.0245381
1.748	0.00776	0.00747	0.0255591	0.0246039
1.749	0.00776	0.00747	0.0255591	0.0246039
1.75	0.00776	0.00747	0.0255591	0.0246039
1.751	0.00776	0.00747	0.0255591	0.0246039
1.752	0.00776	0.00747	0.0255591	0.0246039
1.753	0.00776	0.00747	0.0255591	0.0246039
1.754	0.00776	0.00747	0.0255591	0.0246039
1.755	0.00776	0.00747	0.0255591	0.0246039
1.756	0.0077	0.00747	0.0253615	0.0246039
1.757	0.00766	0.00747	0.0252297	0.0246039
1.758	0.00765	0.00747	0.0251968	0.0246039
1.759	0.00765	0.00747	0.0251968	0.0246039
1.76	0.00765	0.00747	0.0251968	0.0246039
1.761	0.00765	0.00747	0.0251968	0.0246039
1.762	0.00762	0.00747	0.025098	0.0246039
1.763	0.00761	0.00747	0.0250651	0.0246039
1.764	0.00759	0.00748	0.0249992	0.0246369
1.765	0.00756	0.00749	0.0249004	0.0246698
1.766	0.00755	0.00749	0.0248674	0.0246698
1.767	0.00754	0.00749	0.0248345	0.0246698
1.768	0.00752	0.00749	0.0247686	0.0246698
1.769	0.00747	0.00749	0.0246039	0.0246698
1.77	0.00747	0.00749	0.0246039	0.0246698
1.771	0.00745	0.00749	0.0245381	0.0246698
1.772	0.00744	0.00749	0.0245051	0.0246698
1.773	0.00744	0.00749	0.0245051	0.0246698
1.774	0.00744	0.00749	0.0245051	0.0246698
1.775	0.00744	0.00749	0.0245051	0.0246698
1.776	0.00744	0.00749	0.0245051	0.0246698
1.777	0.00744	0.00749	0.0245051	0.0246698
1.778	0.00744	0.00749	0.0245051	0.0246698
1.779	0.00744	0.00749	0.0245051	0.0246698
1.78	0.00744	0.00749	0.0245051	0.0246698
1.781	0.00744	0.00749	0.0245051	0.0246698
1.782	0.00744	0.00749	0.0245051	0.0246698
1.783	0.0074	0.00749	0.0243734	0.0246698
1.784	0.00737	0.00749	0.0242746	0.0246698
1.785	0.00731	0.00749	0.0240769	0.0246698
1.786	0.00728	0.00749	0.0239781	0.0246698
1.787	0.00726	0.00749	0.0239123	0.0246698
1.788	0.00725	0.00749	0.0238793	0.0246698
1.789	0.00723	0.00749	0.0238134	0.0246698
1.79	0.00715	0.00749	0.0235499	0.0246698
1.791	0.00715	0.00749	0.0235499	0.0246698
1.792	0.00711	0.00749	0.0234182	0.0246698
1.793	0.00709	0.00749	0.0233523	0.0246698
1.794	0.00708	0.00749	0.0233194	0.0246698
1.795	0.00705	0.00749	0.0232206	0.0246698
1.796	0.00697	0.00749	0.0229571	0.0246698
1.797	0.00697	0.00748	0.0229571	0.0246369
1.798	0.00696	0.00747	0.0229241	0.0246039
1.799	0.00696	0.00747	0.0229241	0.0246039
1.8	0.00693	0.00747	0.0228253	0.0246039
1.801	0.00689	0.00746	0.0226936	0.024571
1.802	0.00688	0.00746	0.0226607	0.024571
1.803	0.00684	0.00744	0.0225289	0.0245051
1.804	0.00683	0.00744	0.022496	0.0245051
1.805	0.00683	0.00744	0.022496	0.0245051
1.806	0.00682	0.00744	0.022463	0.0245051
1.807	0.0068	0.00743	0.0223972	0.0244722
1.808	0.0068	0.00741	0.0223972	0.0244063
1.809	0.0068	0.00741	0.0223972	0.0244063
1.81	0.0068	0.00739	0.0223972	0.0243404
1.811	0.0068	0.00739	0.0223972	0.0243404
1.812	0.0068	0.00738	0.0223972	0.0243075
1.813	0.0068	0.00737	0.0223972	0.0242746
1.814	0.0068	0.00735	0.0223972	0.0242087
1.815	0.00676	0.00735	0.0222654	0.0242087
1.816	0.00653	0.00734	0.0215079	0.0241758
1.817	0.00629	0.00734	0.0207174	0.0241758
1.818	0.00605	0.00733	0.0199269	0.0241428
1.819	0.00605	0.00733	0.0199269	0.0241428
1.82	0.00605	0.00732	0.0199269	0.0241099
1.821	0.00605	0.00724	0.0199269	0.0238464
1.822	0.00605	0.00714	0.0199269	0.023517
1.823	0.00605	0.00702	0.0199269	0.0231218
1.824	0.00605	0.0069	0.0199269	0.0227265
1.825	0.00605	0.00678	0.0199269	0.0223313
1.826	0.00605	0.00664	0.0199269	0.0218702
1.827	0.00605	0.00657	0.0199269	0.0216396
1.828	0.00605	0.00657	0.0199269	0.0216396
1.829	0.00605	0.00656	0.0199269	0.0216067
1.83	0.00605	0.00655	0.0199269	0.0215737
1.831	0.00605	0.00652	0.0199269	0.0214749
1.832	0.00605	0.00652	0.0199269	0.0214749
1.833	0.00605	0.0065	0.0199269	0.021409
1.834	0.00605	0.00646	0.0199269	0.0212773
1.835	0.00593	0.00643	0.0195316	0.0211785
1.836	0.00593	0.0064	0.0195316	0.0210797
1.837	0.0058	0.00639	0.0191035	0.0210467
1.838	0.00574	0.00635	0.0189058	0.020915
1.839	0.00573	0.00632	0.0188729	0.0208162
1.84	0.00568	0.00628	0.0187082	0.0206844
1.841	0.00568	0.00625	0.0187082	0.0205856
1.842	0.00566	0.00624	0.0186423	0.0205527
1.843	0.00564	0.00619	0.0185765	0.020388
1.844	0.00561	0.00618	0.0184777	0.0203551
1.845	0.00559	0.00613	0.0184118	0.0201904
1.846	0.00557	0.00612	0.0183459	0.0201574
1.847	0.00556	0.00611	0.018313	0.0201245
1.848	0.00553	0.00607	0.0182142	0.0199928
1.849	0.00553	0.00605	0.0182142	0.0199269
1.85	0.0055	0.00603	0.0181153	0.019861
1.851	0.00544	0.00601	0.0179177	0.0197951
1.852	0.00544	0.006	0.0179177	0.0197622
1.853	0.00544	0.006	0.0179177	0.0197622
1.854	0.00544	0.00598	0.0179177	0.0196963
1.855	0.00544	0.00598	0.0179177	0.0196963
1.856	0.00544	0.00597	0.0179177	0.0196634
1.857	0.00544	0.00597	0.0179177	0.0196634
1.858	0.00544	0.00587	0.0179177	0.019334
1.859	0.00544	0.00575	0.0179177	0.0189388
1.86	0.00544	0.00574	0.0179177	0.0189058
1.861	0.00544	0.00574	0.0179177	0.0189058
1.862	0.00544	0.00573	0.0179177	0.0188729
1.863	0.00544	0.00571	0.0179177	0.018807
1.864	0.00544	0.00571	0.0179177	0.018807
1.865	0.00544	0.00566	0.0179177	0.0186423
1.866	0.00544	0.00565	0.0179177	0.0186094
1.867	0.00544	0.0056	0.0179177	0.0184447
1.868	0.00544	0.00559	0.0179177	0.0184118
1.869	0.0054	0.00558	0.017786	0.0183788
1.87	0.0054	0.00553	0.017786	0.0182142
1.871	0.00535	0.0055	0.0176213	0.0181153
1.872	0.00535	0.00545	0.0176213	0.0179507
1.873	0.00535	0.00545	0.0176213	0.0179507
1.874	0.00535	0.0054	0.0176213	0.017786
1.875	0.00535	0.00537	0.0176213	0.0176872
1.876	0.00535	0.00535	0.0176213	0.0176213
1.877	0.00535	0.00535	0.0176213	0.0176213
1.878	0.00535	0.00533	0.0176213	0.0175554
1.879	0.00535	0.00533	0.0176213	0.0175554
1.88	0.00535	0.00533	0.0176213	0.0175554
1.881	0.00535	0.0053	0.0176213	0.0174566
1.882	0.00535	0.00529	0.0176213	0.0174237
1.883	0.00535	0.00529	0.0176213	0.0174237
1.884	0.00535	0.00528	0.0176213	0.0173907
1.885	0.0054	0.00524	0.017786	0.017259
1.886	0.0054	0.00523	0.017786	0.017226
1.887	0.00544	0.00522	0.0179177	0.0171931
1.888	0.00544	0.0052	0.0179177	0.0171272
1.889	0.0055	0.0052	0.0181153	0.0171272
1.89	0.00552	0.00518	0.0181812	0.0170614
1.891	0.00553	0.00518	0.0182142	0.0170614
1.892	0.00553	0.00518	0.0182142	0.0170614
1.893	0.00553	0.00518	0.0182142	0.0170614
1.894	0.00553	0.00518	0.0182142	0.0170614
1.895	0.00553	0.00518	0.0182142	0.0170614
1.896	0.00553	0.00518	0.0182142	0.0170614
1.897	0.00553	0.00518	0.0182142	0.0170614
1.898	0.00553	0.00518	0.0182142	0.0170614
1.899	0.00555	0.00518	0.01828	0.0170614
1.9	0.00556	0.00518	0.018313	0.0170614
1.901	0.00558	0.00518	0.0183788	0.0170614
1.902	0.00569	0.00518	0.0187411	0.0170614
1.903	0.00572	0.00518	0.01884	0.0170614
1.904	0.00573	0.00518	0.0188729	0.0170614
1.905	0.00574	0.00518	0.0189058	0.0170614
1.906	0.00577	0.00518	0.0190046	0.0170614
1.907	0.00585	0.00518	0.0192681	0.0170614
1.908	0.00586	0.00518	0.0193011	0.0170614
1.909	0.00593	0.00518	0.0195316	0.0170614
1.91	0.00593	0.00518	0.0195316	0.0170614
1.911	0.00593	0.00518	0.0195316	0.0170614
1.912	0.00593	0.00518	0.0195316	0.0170614
1.913	0.00593	0.00518	0.0195316	0.0170614
1.914	0.00593	0.00518	0.0195316	0.0170614
1.915	0.00593	0.0052	0.0195316	0.0171272
1.916	0.00593	0.0052	0.0195316	0.0171272
1.917	0.00593	0.00523	0.0195316	0.017226
1.918	0.00593	0.00524	0.0195316	0.017259
1.919	0.00586	0.00526	0.0193011	0.0173249
1.92	0.00585	0.00528	0.0192681	0.0173907
1.921	0.00577	0.00529	0.0190046	0.0174237
1.922	0.00574	0.00529	0.0189058	0.0174237
1.923	0.00572	0.0053	0.01884	0.0174566
1.924	0.00569	0.00533	0.0187411	0.0175554
1.925	0.00558	0.00533	0.0183788	0.0175554
1.926	0.00556	0.00535	0.018313	0.0176213
1.927	0.00555	0.00535	0.01828	0.0176213
1.928	0.00552	0.00537	0.0181812	0.0176872
1.929	0.00546	0.0054	0.0179836	0.017786
1.93	0.00544	0.00545	0.0179177	0.0179507
1.931	0.0054	0.00547	0.017786	0.0180165
1.932	0.00535	0.00547	0.0176213	0.0180165
1.933	0.00534	0.00547	0.0175884	0.0180165
1.934	0.0053	0.00547	0.0174566	0.0180165
1.935	0.00525	0.00547	0.0172919	0.0180165
1.936	0.00518	0.00547	0.0170614	0.0180165
1.937	0.00517	0.00547	0.0170284	0.0180165
1.938	0.00516	0.00547	0.0169955	0.0180165
1.939	0.00513	0.00547	0.0168967	0.0180165
1.94	0.00508	0.00547	0.016732	0.0180165
1.941	0.00504	0.00547	0.0166002	0.0180165
1.942	0.00503	0.00547	0.0165673	0.0180165
1.943	0.00503	0.00571	0.0165673	0.018807
1.944	0.00503	0.006	0.0165673	0.0197622
1.945	0.00503	0.00631	0.0165673	0.0207832
1.946	0.00503	0.00665	0.0165673	0.0219031
1.947	0.00503	0.007	0.0165673	0.0230559
1.948	0.00503	0.00709	0.0165673	0.0233523
1.949	0.00501	0.00709	0.0165014	0.0233523
1.95	0.00499	0.00712	0.0164356	0.0234511
1.951	0.00486	0.00714	0.0160074	0.023517
1.952	0.00484	0.00718	0.0159415	0.0236488
1.953	0.00484	0.00722	0.0159415	0.0237805
1.954	0.00484	0.00728	0.0159415	0.0239781
1.955	0.00484	0.00735	0.0159415	0.0242087
1.956	0.00484	0.00736	0.0159415	0.0242416
1.957	0.00484	0.0074	0.0159415	0.0243734
1.958	0.00484	0.00754	0.0159415	0.0248345
1.959	0.00484	0.00755	0.0159415	0.0248674
1.96	0.00484	0.00767	0.0159415	0.0252627
1.961	0.00484	0.00771	0.0159415	0.0253944
1.962	0.00484	0.00778	0.0159415	0.025625
1.963	0.00484	0.00789	0.0159415	0.0259873
1.964	0.00484	0.00795	0.0159415	0.0261849
1.965	0.00484	0.00805	0.0159415	0.0265143
1.966	0.00484	0.00809	0.0159415	0.026646
1.967	0.00484	0.00829	0.0159415	0.0273048
1.968	0.00484	0.00834	0.0159415	0.0274695
1.969	0.00484	0.00839	0.0159415	0.0276341
1.97	0.00484	0.00849	0.0159415	0.0279635
1.971	0.00484	0.00864	0.0159415	0.0284576
1.972	0.00484	0.00867	0.0159415	0.0285564
1.973	0.00499	0.00869	0.0164356	0.0286222
1.974	0.00503	0.00882	0.0165673	0.0290504
1.975	0.00516	0.00886	0.0169955	0.0291822
1.976	0.00535	0.00889	0.0176213	0.029281
1.977	0.00546	0.00895	0.0179836	0.0294786
1.978	0.00555	0.00925	0.01828	0.0304667
1.979	0.0056	0.00954	0.0184447	0.0314219
1.98	0.00577	0.0098	0.0190046	0.0322783
1.981	0.00594	0.01005	0.0195646	0.0331017
1.982	0.00599	0.01026	0.0197293	0.0337934
1.983	0.0062	0.01046	0.0204209	0.0344521
1.984	0.00639	0.01064	0.0210467	0.035045
1.985	0.00644	0.01081	0.0212114	0.0356049
1.986	0.00656	0.01097	0.0216067	0.0361319
1.987	0.00657	0.01113	0.0216396	0.0366589
1.988	0.00667	0.0113	0.021969	0.0372188
1.989	0.00669	0.01146	0.0220348	0.0377458
1.99	0.00675	0.01166	0.0222325	0.0384045
1.991	0.00679	0.01194	0.0223642	0.0393268
1.992	0.00682	0.01228	0.022463	0.0404466
1.993	0.00685	0.0127	0.0225618	0.04183
1.994	0.00686	0.01321	0.0225948	0.0435098
1.995	0.00686	0.01377	0.0225948	0.0453542
1.996	0.00686	0.01436	0.0225948	0.0472975
[truncated: 298,005+ more rows]

## Sheet: Fig. 2f
Figure 2f. Quantification of fatigue
	mouse ID	genotype	Amplitude of first tetanus contraction	Amplitude of last tetanus contraction	Fatigue: (First peak-last peak)/First peak		mouse ID	genotype	Amplitude of first tetanus contraction	Amplitude of last tetanus contraction	Fatigue: (First peak-last peak)/First peak
	030917_WT1	MM	0.267	0.115	0.56929		030917 MMVV 1	VV	0.329	0.093	0.71733
	030917_WT2	MM	0.244	0.108	0.55738		030917 MMVV 2	VV	0.21	0.07	0.66667
	030917_WT3	MM	0.266	0.105	0.60526		030917 MMVV 3	VV	0.355	0.089	0.7493
	112117_WT1	MM	0.35	0.088	0.74857		122117 MMVV 1	VV	0.203	0.049	0.75862
	112117_WT2	MM	0.298	0.074	0.75168		122117 MMVV 2	VV	0.35	0.151	0.56857
	112117_WT3	MM	0.268	0.1	0.62687		122117 MMVV 3	VV	0.292	0.053	0.81849
	122117_WT1	MM	0.349	0.187	0.46418		122117 MMVV 4	VV	0.535	0.155	0.71028
	122117_WT4	MM	0.402	0.139	0.65423		110717 MMVV 1	VV	0.3	0.066	0.78
	122117_WT5	MM	0.194	0.084	0.56701		110717 MMVV 2	VV	0.279	0.012	0.95699
	122117_WT6	MM	0.356	0.084	0.76404		110717 MMVV 3	VV	0.323	0.068	0.78947
	122117_WT7	MM	0.443	0.174	0.60722

## Sheet: Fig. 2 h and i
Figure 2h, I. Calcium imaging
time (sec)	MM before fatigue	MM after fatigue	VV before fatigue	VV after fatigue	MM+NAC before fatigue	MM+NAC after fatigue	Ncf1-/- before fatigue	Ncf1-/- after fatigue
-0.1	-0.00971	0.0045	0.09429	0.03317	0.04575	-0.04608	-0.02336	0.00701
-0.0999	0.00265	0.001	-0.05466	0.02223	0.02929	-0.03735	0.0059	-0.00712
-0.0998	0.00579	0.00465	-0.04433	0.03365	-0.02803	0.09395	-0.03444	-0.00806
-0.0997	-0.00266	-0.00342	0.08178	0.01723	-0.10875	0.00784	-0.01548	0.02004
-0.0996	0.03884	-0.00167	0.03214	0.04919	-0.08669	0.04988	-0.00757	0.02929
-0.0995	0.01099	0.02165	-0.03445	-0.06721	-0.11093	0.07389	0.000972252	0.00623
-0.0994	0.00438	-0.00839	-0.05111	-0.03793	-0.10926	-0.00316	-0.02069	0.00423
-0.0993	0.00139	0.00411	0.03986	-0.05723	-0.14745	0.03256	0.01268	-0.00363
-0.0992	0.0133	0.00692	-0.08161	0.01053	-0.15527	0.0589	-0.01242	-0.00731
-0.0991	-0.02465	0.00873	-0.05323	0.03204	-0.09638	-0.04369	0.03027	-0.01997
-0.099	0.0043	0.00944	-0.000228639	-0.00874	-0.07085	-0.01823	-0.00752	-0.00523
-0.0989	-0.01347	0.00164	0.10933	0.02262	-0.07893	-0.03552	-0.02272	0.01202
-0.0988	-0.03978	-0.000807536	-0.01397	-0.06227	-0.05115	-0.02813	0.02642	-0.01254
-0.0987	-0.03369	-0.00161	0.02331	-0.01466	-0.05129	0.06107	0.00942	0.00698
-0.0986	-0.00808	0.01236	0.0404	0.03845	-0.0548	-0.02501	0.00478	0.01531
-0.0985	0.01116	0.00593	-0.03082	0.01046	-0.07148	0.00548	0.00178	0.00537
-0.0984	-0.00199	0.00227	0.04612	-0.0123	-0.09024	0.02164	-0.02567	0.00892
-0.0983	0.0411	0.00811	0.06923	0.0788	-0.05866	-0.0149	-0.00376	0.01993
-0.0982	-0.01417	-0.00157	-0.01604	-0.03149	-0.02787	-0.03259	-0.0136	-0.00408
-0.0981	0.000226596	0.00159	-0.03895	-0.01668	-0.0546	0.07964	0.01331	0.01395
-0.098	-0.00141	0.00259	-0.0308	0.06455	-0.03491	-0.10051	-0.000409708	0.02116
-0.0979	0.00771	0.00445	-0.06668	0.06287	-0.06868	0.04029	0.02404	0.01498
-0.0978	0.00215	-0.0086	-0.02443	-0.0258	-0.06319	0.0402	0.00744	0.00867
-0.0977	-0.000513741	-0.00511	-0.06509	-0.06527	-0.02967	-0.03247	0.02571	-0.00588
-0.0976	-0.02216	0.004	0.01567	-0.04081	-0.0518	0.16314	0.05272	-0.00733
-0.0975	-0.00195	-0.00305	-0.09436	0.06871	-0.02342	0.05698	0.05097	0.00313
-0.0974	0.02982	0.00932	0.04736	0.0445	0.01759	0.04265	-0.0011	0.000364398
-0.0973	-0.01503	0.0023	-0.01238	0.03377	0.01524	0.02528	-0.00295	-0.00613
-0.0972	0.01596	0.00404	-0.00186	0.10869	-0.00632	-0.0336	0.03637	-0.00376
-0.0971	0.02343	0.0081	-0.00181	0.04191	-0.05504	0.02295	-0.00547	0.01917
-0.097	0.00892	0.01628	0.10427	0.0342	-0.07773	-0.01311	0.00196	-0.01312
-0.0969	0.03028	-0.00163	0.01284	-0.06606	-0.0795	-0.04403	-0.000730171	0.01188
-0.0968	-0.00545	0.01605	0.02688	-0.0798	-0.09671	0.000982808	-0.01449	-0.00917
-0.0967	0.04099	0.00112	-0.04552	0.02556	-0.07154	-0.04628	-0.03188	0.00913
-0.0966	-0.00333	-0.00288	-0.04443	0.07193	-0.04107	-0.00437	-0.04822	0.00479
-0.0965	0.00635	0.00652	-0.04611	0.05604	-0.03536	0.07896	-0.0242	0.00904
-0.0964	0.00437	-0.00598	0.05749	0.00357	-0.00744	-0.00345	0.02661	0.00571
-0.0963	-0.01748	-0.00127	-0.0375	-0.04937	-0.00433	-0.00304	0.03487	0.02547
-0.0962	0.00736	-0.00043817	0.01495	0.07297	0.02845	0.00275	0.01524	-0.00351
-0.0961	0.00113	0.0083	0.01451	0.03799	0.03009	0.04451	0.02528	-0.00012007
-0.096	0.01368	0.00915	0.06314	0.06147	-0.01009	0.06335	-5.39108e-05	-0.000728807
-0.0959	0.00133	0.01038	0.05678	0.02114	-0.0459	0.00917	0.00243	-0.00696
-0.0958	0.00927	-0.00169	-0.04616	0.00574	-0.09762	-0.03368	0.00174	-0.01563
-0.0957	0.01154	0.01562	0.05885	0.06288	-0.10746	0.01186	0.00166	-0.00576
-0.0956	0.01176	0.00539	0.02794	-0.00626	-0.09364	-0.02116	-0.03218	0.00363
-0.0955	-0.03166	-0.00452	0.02947	-0.07577	-0.07216	0.06043	-0.02609	0.00702
-0.0954	-0.0099	-0.00589	-0.10873	-0.00687	-0.01883	0.02412	0.02553	0.000346333
-0.0953	0.03349	0.01326	0.09152	-0.06276	0.01863	-0.0512	-0.02994	0.01236
-0.0952	0.00202	-0.00172	-0.06673	-0.00594	0.02991	0.05693	0.00731	0.00431
-0.0951	-0.02171	-0.00828	0.03583	0.00703	0.06273	-0.000191758	-0.00105	-0.000681355
-0.095	-0.000989433	-0.00211	-0.0129	0.10996	0.05547	-0.05488	-0.00222	0.00724
-0.0949	-0.02634	-0.00109	0.00216	0.03167	-0.02696	0.02345	-0.00502	-0.00243
-0.0948	0.01413	-0.000820663	0.03579	0.00199	-0.01568	-0.00328	-0.01423	-0.00387
-0.0947	-0.00771	-0.00224	-0.0361	-0.06685	-0.03065	-0.04049	0.05099	-0.02496
-0.0946	-0.01439	0.00143	0.04234	-0.04665	-0.04188	0.07272	-0.02396	-0.01503
-0.0945	0.01605	0.000218556	0.00448	-0.08369	-0.01439	0.00647	0.01185	0.00749
-0.0944	-0.01807	0.01001	-0.07517	0.01327	-0.05694	0.06318	-0.02357	-0.01451
-0.0943	0.01824	-0.01504	-0.07043	-0.03232	-0.02292	0.03312	-0.00557	-0.01439
-0.0942	0.00217	0.00529	0.05304	0.01614	-0.03585	-0.05152	0.00503	-0.00298
-0.0941	-0.02867	-0.00509	-0.06557	-0.03521	-0.03064	0.0799	0.00423	0.00208
-0.094	-0.01549	-0.00496	-0.01513	-0.03581	-0.01609	0.07279	0.01861	0.02547
-0.0939	0.00937	-0.00562	-0.20855	0.02793	-0.04972	-0.02998	0.0146	-0.00386
-0.0938	-0.01994	0.00843	0.04884	0.01222	-0.04958	0.0543	0.01098	0.01515
-0.0937	-0.00225	0.01657	0.06157	0.10412	-0.02412	-0.02598	0.04868	0.0205
-0.0936	-0.03586	0.00374	-0.06643	-0.03822	-0.08059	-0.05749	0.0016	-0.00519
-0.0935	-0.01235	-0.00284	0.06598	0.04805	-0.07539	0.03473	-0.0168	0.01252
-0.0934	0.01835	-0.000211391	0.02506	-0.02962	-0.0545	-0.06333	-0.0228	0.01281
-0.0933	-0.03435	0.0062	0.02479	-0.05076	-0.03289	-0.00223	-0.05741	0.004
-0.0932	-0.02584	0.01091	0.02186	0.02853	-0.04199	0.04668	-0.01631	-0.01547
-0.0931	0.00237	0.00483	0.02413	0.01295	-0.07613	-0.0448	-0.02607	-0.01564
-0.093	-0.00668	-0.02073	0.03362	-0.07571	-0.14454	-0.00776	-0.00552	-0.00895
-0.0929	0.00245	0.00756	-0.000882322	0.03559	-0.11222	0.03271	0.03273	-0.0372
-0.0928	-0.000114733	-0.0094	0.03175	-0.06208	-0.14139	-0.05696	-0.03698	-0.01444
-0.0927	0.01393	0.00624	0.05788	-0.000298429	-0.08236	0.00853	0.0121	-0.0011
-0.0926	0.01497	-0.0067	0.03083	0.04619	-0.0526	-0.03422	0.02474	-0.00617
-0.0925	0.00748	0.00955	0.05911	0.02374	-0.01456	0.06598	-0.00228	-0.00832
-0.0924	0.0198	0.0059	0.03267	-0.03	0.08042	-0.09584	0.0102	0.01053
-0.0923	-0.01955	-0.00331	0.00665	0.00553	0.11046	0.01379	0.00528	-0.00924
-0.0922	-0.000259345	-0.0071	-0.00621	-0.03455	0.11618	0.06668	0.00604	0.01365
-0.0921	0.00144	-0.000506905	0.04072	-0.0584	0.15332	-0.01685	0.0058	-0.00909
-0.092	-0.00852	0.01787	-0.0362	0.04889	0.09284	0.04336	0.01627	0.03007
-0.0919	-0.00149	-0.01801	0.01641	0.05237	0.09484	0.07036	0.01145	0.00284
-0.0918	0.0196	-0.01175	0.00134	0.00859	0.06586	0.00847	0.01183	-0.02901
-0.0917	0.00499	-0.00441	0.06999	-0.06604	0.02702	0.04429	-0.01842	0.01317
-0.0916	0.00391	0.0034	-0.0416	0.06804	0.06	0.00933	0.00191	-0.02403
-0.0915	0.00908	-0.00491	-0.0209	0.07138	0.05728	-0.06228	0.01023	0.01137
-0.0914	-0.01679	0.00799	0.08185	0.04584	0.02727	0.06455	-0.0265	-0.01111
-0.0913	-0.00644	0.00335	-0.03434	-0.05021	0.07052	0.00157	0.0127	-0.01891
-0.0912	-0.01126	0.000170835	-0.01523	-0.06585	0.04585	0.04857	-0.01047	0.01983
-0.0911	-0.00942	0.0046	-0.041	0.02935	0.08439	0.03962	0.00809	-0.00679
-0.091	0.01861	-0.000686942	0.10841	0.06209	0.09519	0.04973	0.02517	-0.00963
-0.0909	0.00615	-0.00576	-0.0172	0.01166	0.02493	0.01437	0.02423	-0.01612
-0.0908	0.0067	0.00498	0.08812	-0.00231	0.03195	0.07434	0.00563	-0.01135
-0.0907	0.01256	-0.00448	0.06322	0.08027	0.02715	0.01863	0.000452495	0.01323
-0.0906	0.00375	-0.00164	-0.0657	0.10151	-0.014	0.05158	0.02479	-0.00527
-0.0905	-0.00678	-0.00219	0.04681	-0.01417	0.03223	0.04162	0.02571	0.00547
-0.0904	-0.01047	-0.00532	-0.03608	-0.04412	0.0325	-0.04871	-0.00735	-0.01679
-0.0903	0.01641	0.00693	-0.01187	-0.01774	0.03179	0.01556	0.01312	0.01234
-0.0902	-0.06431	-0.00222	-0.03519	0.03969	0.03831	-0.03287	0.000584757	-0.000212315
-0.0901	0.00748	0.01191	0.02558	0.05328	-0.00487	0.01741	-0.02489	0.0085
-0.09	-0.0027	-0.00429	-0.03574	-0.04812	-0.00719	-0.00667	-0.0263	0.00339
-0.0899	-0.01426	-0.01948	-0.02968	-0.01982	-0.00329	0.00621	-0.01151	0.00163
-0.0898	-0.026	0.01147	-0.10187	-0.01237	-0.0583	-0.06059	-0.00983	0.0029
-0.0897	0.02217	0.01084	0.01086	-0.02704	-0.05752	-0.0073	0.01787	-0.01419
-0.0896	0.02139	-0.00421	-0.00244	0.07677	-0.09379	-0.06028	0.03962	0.02661
-0.0895	0.01665	0.00217	0.02327	0.05842	-0.08979	0.02198	0.0094	-0.00804
-0.0894	0.0188	-0.01972	0.066	-0.04023	-0.08075	0.02751	0.01073	0.01004
-0.0893	0.03746	-0.00367	0.00583	-0.03804	-0.05214	-0.05477	-0.01511	0.02
-0.0892	-0.00405	0.000804093	0.04649	-0.0211	-0.00757	-0.00752	0.01197	-0.01607
-0.0891	0.00595	-0.00353	0.16393	0.01509	0.03543	-0.03962	0.02848	0.00886
-0.089	0.0255	0.02366	0.02271	-0.0382	0.05522	-0.01828	0.0238	-0.01183
-0.0889	-0.01337	0.00427	-0.01985	-0.03678	0.05182	0.02985	0.00427	0.01664
-0.0888	-0.02458	-0.000922345	0.0231	-0.03187	0.051	0.03218	-0.01835	-0.00362
-0.0887	0.00921	0.01844	-0.07825	-0.01922	0.09453	-0.08395	0.00384	0.00856
-0.0886	0.01224	-0.0055	-0.08134	0.00949	0.11281	0.06814	0.000693152	-0.01878
-0.0885	0.01469	0.00739	0.09577	-0.00592	0.07709	-0.05773	0.02058	0.02055
-0.0884	0.01312	0.01056	0.00284	0.000179541	0.01262	0.15621	-0.02234	-0.01269
-0.0883	-0.000718624	0.0011	0.05099	-0.00418	-0.01159	-0.07188	0.01005	0.0129
-0.0882	0.02789	0.008	-0.0503	0.04646	-0.04599	-0.00528	-0.01235	0.01943
-0.0881	0.00104	-0.00902	0.01911	-0.04879	-0.07538	0.07545	0.01028	-0.02083
-0.088	-0.00271	0.01198	-0.000158663	-0.00119	-0.10839	0.03544	-0.000206177	-0.00562
-0.0879	0.00351	0.0136	-0.06936	0.02295	-0.11657	-0.01379	0.02544	0.01423
-0.0878	0.01442	0.00248	0.01941	-0.07658	-0.07138	0.01947	0.01504	0.01511
-0.0877	-0.00259	0.00879	-0.03598	0.06084	-0.07872	-0.05842	-0.01909	0.03641
-0.0876	-0.00289	0.00432	-0.00498	-0.10911	-0.01822	0.05836	-0.00983	0.00439
-0.0875	-0.0187	-0.00551	-0.02359	0.02424	0.0258	0.02023	0.00116	0.0199
-0.0874	-0.02259	0.00129	-0.01865	0.00909	0.02918	-0.11849	-0.01211	-0.00241
-0.0873	-0.00427	-0.0125	0.03747	-0.0474	0.04823	0.01916	0.00597	0.000824276
-0.0872	-0.000414233	0.000116602	0.05143	-0.01565	0.0209	-0.08686	0.01216	0.01067
-0.0871	0.02193	-0.00379	-0.0191	0.09687	-0.02017	-0.02873	-0.03459	0.021
-0.087	0.02801	-0.03148	-0.02144	-0.00352	-0.08582	-0.0023	0.0185	0.00602
-0.0869	-0.02379	0.00069089	0.01169	0.0823	-0.09746	-0.06423	-0.00215	0.0026
-0.0868	-0.00531	-0.00358	-0.06215	-0.01903	-0.07589	-0.04202	0.02363	0.00658
-0.0867	0.0148	0.01725	0.10895	0.01904	-0.07977	0.03823	-0.0486	0.01158
-0.0866	-0.02612	-0.00572	-0.02458	0.00888	-0.07106	-0.01064	0.00968	0.01648
-0.0865	0.00767	0.01583	-0.02774	-0.02522	-0.02123	0.05338	-0.00718	0.01607
-0.0864	-0.00814	0.01754	-0.05031	0.02281	0.04824	-0.08043	-0.015	-0.00657
-0.0863	-0.02183	0.02886	0.04165	0.01272	0.10304	-0.05029	-0.00382	-0.01735
-0.0862	0.01805	0.00915	0.00749	-0.05885	0.15378	0.04753	0.01473	-0.01333
-0.0861	0.00145	0.00135	0.0311	0.07725	0.12832	-0.02229	-0.03653	0.00978
-0.086	-0.03464	-0.00944	0.01478	0.11557	0.10091	0.00548	0.000873017	0.00129
-0.0859	0.02798	0.00244	0.000702231	-0.03354	0.06951	0.00628	0.0204	-0.000862076
-0.0858	-0.00276	0.01192	-0.0328	0.04701	0.02807	-0.00706	-0.01759	0.0183
-0.0857	0.03842	-0.000442983	-0.09399	-0.01268	-0.00405	0.00812	0.01605	0.00711
-0.0856	0.0094	-0.00636	-0.06038	0.02849	-0.07898	0.05332	-0.00828	0.01908
-0.0855	0.02465	-0.00117	-0.05707	0.00495	-0.05887	-0.02993	0.01568	0.000293821
-0.0854	-0.02987	-0.00266	-0.03112	-0.10052	-0.03016	0.08923	0.00242	0.02422
-0.0853	0.00367	-0.000152388	0.07687	-0.05786	-0.03649	-0.02224	0.02211	0.00384
-0.0852	-0.01468	0.01238	-0.09277	0.02057	-0.01636	-0.07611	-0.03955	0.00192
-0.0851	-0.01093	0.00312	0.00412	-0.05259	0.0044	-0.01382	0.00466	0.01034
-0.085	-0.04744	0.01143	0.0639	0.08926	0.00663	-0.00332	-0.01689	-0.02338
-0.0849	-0.000454538	-0.01589	-0.0392	0.02231	0.03358	-0.03465	-0.02992	0.00774
-0.0848	-0.0219	0.00037317	0.02195	0.06005	0.00587	-0.00455	-0.03856	-0.00681
-0.0847	-0.00817	0.0005688	-0.04461	0.041	-0.00981	-0.0474	-0.01352	0.0366
-0.0846	0.01627	-0.0059	-0.04971	-0.06328	0.06911	0.10161	-0.00582	-0.01507
-0.0845	-0.00699	0.0026	0.04168	0.01203	0.06396	0.05084	-0.01712	-0.00573
-0.0844	0.01517	0.00183	0.01572	0.01375	0.1079	-0.01611	0.0345	0.000693571
-0.0843	0.01244	0.01113	-0.07625	-0.04587	0.11354	0.10574	0.01213	-0.00895
-0.0842	0.03871	0.00253	-0.03567	0.04998	0.07088	-0.1118	-0.01024	0.000988602
-0.0841	0.00342	-0.000813687	-0.03325	0.05291	0.0879	0.04829	-0.00535	-0.00247
-0.084	0.01029	-0.0089	0.14655	0.02917	0.09617	-0.04245	0.0229	0.01513
-0.0839	-0.00304	-0.00598	0.01232	0.05003	0.08513	-0.04842	0.00862	-0.00298
-0.0838	0.0052	-0.000922046	-0.03859	0.01914	0.07609	-0.04002	0.00282	-0.00979
-0.0837	-0.03091	0.00394	0.04434	0.02791	0.03837	-0.00418	-0.00866	-0.0088
-0.0836	0.01416	0.00266	-0.07907	0.03183	0.06422	-0.03791	-0.01272	0.00943
-0.0835	-0.02894	0.00546	0.05971	0.00447	0.03188	0.05861	0.01039	-0.02171
-0.0834	-0.00666	0.00451	0.16408	-0.01635	-0.02786	-0.01028	-0.00146	-0.01586
-0.0833	-0.01123	-0.00944	0.05476	0.03365	-0.02647	0.07194	-0.04334	-0.00879
-0.0832	0.00574	0.000111448	0.01315	0.05076	-0.04438	0.01484	0.00455	0.00143
-0.0831	0.00788	-0.00758	0.05309	-0.0479	-0.0494	-0.02305	-0.0057	-0.00412
-0.083	0.00245	-0.00471	-0.04538	0.02726	-0.01107	0.00944	-0.02491	0.00251
-0.0829	0.02321	0.00284	0.00471	-0.02809	-0.04266	0.01525	0.01246	0.02012
-0.0828	0.0011	-0.01506	-0.00442	-0.000643691	-0.02622	0.00011422	-0.01145	0.00405
-0.0827	0.01945	0.01114	-0.06395	-0.04808	0.00545	-0.04037	0.03107	0.01049
-0.0826	-0.00914	0.0248	-0.02217	-0.00407	0.03963	0.07553	0.0138	-0.00466
-0.0825	-0.00597	0.01498	0.103	0.00915	0.10468	-0.00237	0.04722	0.00348
-0.0824	0.01216	0.00236	-0.03605	0.06031	0.12318	0.04732	-0.01069	0.00251
-0.0823	0.00432	-0.00932	0.06357	-0.04142	0.12596	-0.02141	0.00288	0.00472
-0.0822	0.00234	0.01201	-0.03723	0.06047	0.12124	0.00428	-0.00113	-0.033
-0.0821	0.00285	-0.01353	0.08986	-0.03104	0.09647	0.0803	0.01296	0.00317
-0.082	-0.0109	0.01147	0.04896	0.04505	0.08934	-0.03898	-0.00151	-0.0179
-0.0819	0.00973	-0.01128	0.00224	0.00153	0.09708	0.0648	-0.0028	0.01058
-0.0818	-0.00862	-0.02355	0.07609	-0.11713	0.02281	-0.04165	-0.0123	-0.01462
-0.0817	0.00385	-0.00751	-0.03798	-0.07232	0.05399	0.0283	-0.00203	-0.00604
-0.0816	-0.00134	-0.00321	0.02266	-0.01143	0.0386	0.06021	0.00451	0.00545
-0.0815	-0.02619	0.01464	0.05693	-0.01569	0.02278	-0.02574	0.02419	0.01164
-0.0814	-0.01787	0.00679	0.08152	-0.01062	0.04266	0.07004	-0.00754	0.01453
-0.0813	-0.03014	-0.0055	-0.01964	0.09486	-0.02813	0.02244	0.03355	0.0076
-0.0812	0.00227	0.01276	0.03233	0.00412	-0.04487	-0.00944	0.01297	0.00883
-0.0811	-0.04893	0.02359	-0.02243	-0.00707	-0.02595	0.07144	-0.0187	0.02196
-0.081	0.00997	0.00357	0.09343	0.03917	-0.08714	0.06224	0.00119	0.00402
-0.0809	0.02232	-0.000634946	-0.08179	0.05646	-0.07739	0.00389	0.00979	0.01361
-0.0808	0.02805	0.02168	0.01066	0.04283	-0.09907	0.00795	-0.03978	0.00779
-0.0807	-0.0108	-0.00654	0.06516	-0.06846	-0.05288	-0.00726	-0.03495	-0.01537
-0.0806	0.0162	0.00281	0.01136	0.03854	0.03543	-0.03927	-0.01028	0.00561
-0.0805	0.01369	0.00324	0.02218	-0.02198	0.07696	0.0732	-0.02663	-0.01224
-0.0804	-0.02533	-0.00717	0.01112	-0.03586	0.14691	-0.02262	-0.01552	0.00107
-0.0803	0.00802	-0.01619	0.03608	0.0023	0.17072	-0.00264	-0.01705	-0.02825
-0.0802	-0.01339	-0.01394	0.02514	-0.0042	0.16048	0.11188	0.02244	0.01794
-0.0801	-0.01795	-0.00487	0.02875	0.08587	0.16641	-0.05834	-0.02189	0.00631
-0.08	-0.0212	-0.000576628	-0.02613	0.09123	0.13051	-0.05951	-0.00826	-0.00264
-0.0799	-0.02371	-0.00613	0.08065	-0.06939	0.04704	0.0214	0.04037	-0.00453
-0.0798	0.009	0.00608	-0.03771	-0.02398	0.01922	-0.09634	-0.02325	0.00258
-0.0797	0.01518	0.00162	-0.01013	0.03463	-0.03859	-0.0208	0.0251	0.00524
-0.0796	-0.00476	0.01662	0.04268	-0.01549	-0.04552	0.01355	0.01005	0.01244
-0.0795	0.03526	0.00206	-0.0333	-0.02451	-0.05673	-0.06118	0.00398	0.00544
-0.0794	0.01601	-0.00331	-0.06358	0.0157	-0.09171	0.06025	0.01458	-0.01022
-0.0793	0.02762	-0.000976151	0.03067	-0.06756	-0.04695	0.03791	-0.02691	0.01065
-0.0792	-0.00129	0.00448	0.01462	0.04935	-0.01641	0.05309	-0.01772	0.01193
-0.0791	-0.00978	-0.00313	0.04227	-0.03509	-0.02342	-0.00256	-0.00882	0.000551745
-0.079	0.000875548	-0.01959	0.0997	0.02927	-0.000377395	-0.0189	-0.01027	-0.00537
-0.0789	0.01465	0.00378	-0.01641	0.0109	-0.02573	0.03343	-0.01261	-0.00505
-0.0788	-0.00314	-0.0016	0.04719	0.000394441	-0.01619	0.01922	-0.01093	-0.00219
-0.0787	-0.02034	0.00684	-0.05108	-0.03751	0.02321	-0.09343	-0.000577471	-0.00783
-0.0786	-0.02662	-0.01239	0.03607	-0.01978	0.00864	-0.03894	-0.00483	0.00889
-0.0785	0.02565	0.00314	-0.01287	0.02023	0.05328	0.000255168	-0.00219	0.00177
-0.0784	-0.00421	-0.01109	-0.02297	-0.05511	0.03084	-0.03278	-0.00313	-5.23608e-05
-0.0783	0.02949	-0.00623	0.00812	-0.01858	-0.00436	0.03281	0.00226	0.01137
-0.0782	-0.0043	0.01465	0.01617	-0.00381	0.03468	-0.03396	0.01204	0.00801
-0.0781	-0.02393	-0.00387	0.10602	0.04847	-0.02362	0.00261	-0.000912044	0.01732
-0.078	0.01378	-0.00174	0.05982	-0.07028	0.00198	0.09718	0.04238	0.00259
-0.0779	-0.00446	-0.00948	-0.02601	-0.0332	0.032	0.02994	-0.00819	-0.000668588
-0.0778	-0.0041	-0.01067	-0.10564	-0.03029	0.01959	0.05366	-0.01504	0.00922
-0.0777	0.01519	-0.000648834	0.04108	-0.04415	0.03033	0.01635	-0.01888	0.000432604
-0.0776	0.01578	0.00364	-0.03519	0.06015	0.00649	-0.04308	-0.03565	-0.00343
-0.0775	-0.02333	0.00658	-0.04612	-0.03781	0.05007	-0.01973	0.00812	-0.00626
-0.0774	-0.00162	-0.01179	0.01368	0.0327	0.09255	-0.00825	-0.02955	-0.01862
-0.0773	-0.00418	-0.01505	-0.01379	0.04311	0.16497	-0.02773	-0.00498	0.00431
-0.0772	-0.000804115	0.00218	-0.02124	0.05646	0.16289	0.07534	-0.00741	-0.02461
-0.0771	-0.01171	-0.00194	0.03807	-0.04802	0.13835	-0.03091	0.02326	0.02546
-0.077	-0.00501	0.00788	0.02579	0.03974	0.08641	0.06692	-0.00998	-0.00171
-0.0769	0.0094	0.00149	0.05231	0.02669	0.09512	-0.02536	-0.00599	-0.0058
-0.0768	-0.00467	-0.00352	0.00702	-0.000355225	0.10958	0.03719	0.00358	0.02937
-0.0767	0.00896	-0.01861	-0.06759	-0.08226	0.06556	-0.03674	-0.01271	0.00138
-0.0766	0.0209	0.01532	0.04658	-0.08975	0.11195	-0.02419	0.00671	-0.00807
-0.0765	0.02184	-0.00175	-0.08111	0.08961	0.09842	0.02284	-0.02651	-0.01328
-0.0764	-0.000877138	0.0044	-0.04745	0.02674	0.09206	0.000986509	-0.04902	-0.00022489
-0.0763	-0.01432	-0.01432	0.01637	0.03622	0.10578	-0.05778	-0.000422472	0.00803
-0.0762	-0.04098	-0.00854	-0.08203	0.05696	0.06333	0.02197	-0.02789	-0.00144
-0.0761	0.00443	0.01903	0.08717	0.01745	0.09599	0.03901	-0.0116	0.02067
-0.076	-0.00485	-0.01168	-0.03162	0.01554	0.10076	-0.01839	-0.00137	-0.01976
-0.0759	0.03687	0.00183	-0.01259	-0.00572	0.064	0.14715	-0.00543	-0.00666
-0.0758	-0.01382	0.01236	0.04785	-0.0377	0.04223	0.04308	0.0149	0.00432
-0.0757	-0.02885	0.0105	0.04431	0.10084	0.00622	0.02777	-0.00574	0.01115
-0.0756	0.00288	-0.01071	0.00407	0.00317	0.01989	0.03523	-0.0037	0.01067
-0.0755	0.0107	0.00123	0.08251	0.10141	0.0793	-0.00166	0.0066	-0.00185
-0.0754	-0.0044	-0.00471	-0.04666	-0.000168685	0.03865	0.05006	0.01359	0.00181
-0.0753	-0.00171	0.00663	0.10559	6.15441e-06	0.04405	0.05237	0.00652	0.00895
-0.0752	0.01651	-0.01178	0.06152	0.01995	0.05404	-0.03383	-0.03368	0.0052
-0.0751	0.02661	-0.0097	-0.07089	0.06186	0.03136	0.08139	0.02757	0.02344
-0.075	-0.05697	-0.00109	0.08477	-0.05255	0.05965	0.04185	0.01405	0.04155
-0.0749	-0.0245	-0.00353	-0.03399	0.02829	0.07875	-0.00694	-0.02295	-0.00312
-0.0748	-0.03747	0.000388418	0.09251	0.06612	0.0888	0.09595	-0.03109	-0.01178
-0.0747	0.02154	0.00135	0.03042	-0.01293	0.10771	-0.08963	0.00381	-0.00825
-0.0746	0.01404	-0.00682	-0.00229	-0.02265	0.0425	0.02216	-0.01399	0.01153
-0.0745	0.00438	0.00202	-0.06721	0.0851	0.04238	0.02883	-0.02119	0.0035
-0.0744	-0.0062	-0.00941	0.02662	-0.00836	0.04765	-0.1038	-0.01229	0.01024
-0.0743	-0.01397	-0.00405	-0.07148	0.000724093	0.03336	0.00622	0.02409	-0.00822
-0.0742	-0.0036	0.01597	0.00418	-0.00683	-0.01729	-0.00929	0.02957	-0.02502
-0.0741	-0.00218	-0.00226	-0.02623	0.00221	-0.01419	-0.08895	-0.02269	0.01227
-0.074	-0.02061	0.01504	0.02238	0.03387	-0.04082	0.08449	-0.04158	-0.00525
-0.0739	-0.00499	0.02056	0.11114	-0.04098	0.01822	-0.04648	-0.03353	-0.00152
-0.0738	-0.00222	-0.02135	-0.000593988	-0.02722	0.03027	-0.05516	-0.01937	0.01291
-0.0737	0.01115	-0.00457	-0.05303	0.00927	0.04342	0.03931	0.02681	-0.01803
-0.0736	-0.02575	-0.00147	-0.09609	0.00345	0.09457	-0.01628	-0.01062	0.01521
-0.0735	0.01523	-0.00467	-0.06166	0.10436	0.0955	-0.03334	0.00248	-0.01721
-0.0734	0.000528969	0.0052	-0.01754	0.00676	0.14941	-0.021	0.01715	0.00646
-0.0733	0.02619	0.01079	-0.01657	-0.0511	0.12959	-0.02318	0.02067	-0.01444
-0.0732	0.000723579	0.01094	-0.08116	0.05564	0.09277	0.05733	0.01143	-0.01285
-0.0731	0.01087	0.00922	0.01199	-0.07599	0.1355	-0.03481	0.01497	-0.0032
-0.073	-0.00715	0.00264	-0.09101	-0.07958	0.07	-0.03263	0.02519	-0.00905
-0.0729	0.02786	0.00496	-0.07477	-0.05959	0.05136	0.05103	0.01959	0.00462
-0.0728	0.00296	-0.01029	0.08963	-0.00713	0.01998	-0.05869	0.01429	-0.00397
-0.0727	0.03363	0.01579	-0.1222	0.05249	0.00902	-0.0087	-0.00439	0.00285
-0.0726	0.00708	0.00512	0.11905	-0.000383447	0.0478	-0.03744	-0.00931	-0.01587
-0.0725	-0.01591	-0.00174	0.00278	0.04569	0.04244	-0.03241	-0.000783332	0.0071
-0.0724	-0.02084	0.01844	0.00559	-0.08175	0.031	0.03376	-0.01683	0.02626
-0.0723	0.00558	-0.00328	0.12146	0.0192	0.03531	-0.04777	-0.03728	0.01727
-0.0722	0.0132	0.01297	-0.04856	-0.00792	0.00341	0.000392269	-0.01425	0.000619779
-0.0721	0.00162	0.00512	0.08113	-0.10622	-0.05445	0.04618	-0.00367	-0.00343
-0.072	0.01283	0.01273	0.00478	-0.01587	-0.0647	-0.03767	-0.00846	0.01645
-0.0719	0.01892	-0.00335	0.08137	0.02021	-0.10268	0.07933	0.00435	-0.01006
-0.0718	-0.012	0.01067	0.0255	0.03081	-0.046	0.02632	-0.01575	0.00899
-0.0717	0.02815	0.01044	-0.03205	-0.05358	-0.02819	0.03083	-0.02758	-0.03197
-0.0716	0.01353	-0.00243	-0.05387	0.01623	-0.08196	0.03264	-0.03283	-0.00209
-0.0715	0.01019	0.00576	0.03888	0.06384	-0.00959	-0.006	0.0056	0.01132
-0.0714	-0.0144	-0.00189	-0.02544	0.04795	0.0083	-0.00212	0.00595	-0.01249
-0.0713	0.01473	-0.00612	0.09592	-0.02488	0.02599	0.08708	0.00124	0.0033
-0.0712	-0.00602	-0.00828	-0.08246	-0.02278	0.05103	-0.02611	-0.0125	-0.02499
-0.0711	-0.000465346	-0.00859	0.09894	0.02491	0.01088	-0.05839	-0.01587	-0.01931
-0.071	-0.01442	0.0156	-0.0468	0.02009	0.05352	0.01084	-0.01061	-0.00227
-0.0709	0.01783	-0.01657	0.05183	0.03519	0.08663	-0.0349	-0.00801	0.00443
-0.0708	-0.00902	0.02017	0.06083	0.00175	0.04124	0.0294	-0.00636	-0.0041
-0.0707	3.34939e-05	0.00318	0.02376	-0.00606	0.05549	0.02219	0.01708	0.00025565
-0.0706	0.02166	-0.00224	0.08106	-0.0982	0.06357	0.03384	0.00532	0.0097
-0.0705	-0.0204	0.00986	-0.08531	0.03685	0.10788	-0.00387	-0.04701	0.02015
-0.0704	-0.00649	-0.00433	0.07339	-0.01518	0.13827	0.03224	0.04687	-0.000404863
-0.0703	0.00213	0.01064	-0.13692	0.0393	0.11928	-0.01493	0.01894	-0.00181
-0.0702	-0.00326	0.00131	0.02474	0.0066	0.09743	0.00928	-0.01558	-0.00278
-0.0701	0.00678	0.00786	0.02653	0.03664	0.12055	-0.00546	0.00219	-0.005
-0.07	0.00028946	0.00295	-0.03061	0.00756	0.04518	0.00377	-0.01664	-0.01262
-0.0699	0.00592	-0.00183	0.07706	0.00133	0.03778	0.06755	0.00209	0.00972
-0.0698	-0.03491	-0.00608	0.04173	0.02568	-0.03804	-0.04582	0.00895	0.01744
-0.0697	0.02186	0.00435	0.02031	0.01197	-0.07966	-0.01352	-0.02982	-0.01358
-0.0696	0.00617	0.0083	0.00408	-0.02317	-0.07424	-0.06428	0.01753	-0.02058
-0.0695	0.02043	-0.00713	-0.0875	0.03404	-0.08406	0.03794	-0.02015	-0.01441
-0.0694	0.01607	0.01135	-0.01517	-0.08031	-0.06381	0.00397	0.03505	-0.01756
-0.0693	0.01418	-0.0089	0.03507	0.09985	-0.03745	-0.01262	0.00833	-0.0029
-0.0692	0.01135	0.00593	-0.00931	-0.0278	-0.0149	0.05209	-0.01122	0.01889
-0.0691	-0.03304	0.01151	0.01915	0.02431	0.05508	0.05487	0.01727	0.00114
-0.069	0.01807	-0.00105	0.09705	-0.0583	0.0401	-0.00869	-0.03317	0.01341
-0.0689	0.00431	-0.00381	-0.05869	-0.07198	0.05755	0.05881	-0.01518	-0.01133
-0.0688	0.0087	-0.00135	0.00576	0.00446	0.12277	0.03845	-0.01723	0.01164
-0.0687	0.01293	-0.00545	0.13929	0.05134	0.08616	-0.02663	-0.02105	0.02729
-0.0686	0.02234	0.02546	-0.01602	0.01065	0.08567	0.03363	-0.01714	-0.00641
-0.0685	-0.00567	0.00536	0.08682	-0.05135	0.06614	-0.01622	-0.00893	0.00274
-0.0684	-0.02098	0.00392	0.07824	-0.00362	0.02465	-0.00809	0.000161263	0.02358
-0.0683	-0.03193	-0.00408	-0.08117	0.03546	0.03825	0.05567	0.00654	-0.00522
-0.0682	-0.00502	0.0136	0.08053	0.06544	0.01015	-0.00257	-0.02461	-0.01509
-0.0681	0.00308	0.00816	-0.0418	0.000729919	0.02584	-0.03972	-0.00803	-0.01149
-0.068	0.01009	0.0073	0.08242	-0.04933	0.03013	-0.01857	0.02904	0.00283
-0.0679	-0.00296	-0.00994	-0.06938	-0.06539	-0.000274074	-0.06881	0.00124	0.000327715
-0.0678	0.01839	0.000825326	-0.05613	0.09381	0.02605	-0.04268	-0.03556	0.00162
-0.0677	0.03275	0.00249	-0.08094	-0.0214	0.05349	-0.0051	-0.00927	0.00927
-0.0676	0.03834	0.00781	0.07601	0.02997	0.00229	-0.01247	0.03702	-0.01802
-0.0675	0.02908	-0.01169	0.02544	0.00837	0.03946	0.03817	-0.000964274	0.01078
-0.0674	0.01872	0.01522	0.01743	-0.05533	0.07735	-0.01436	0.02974	0.02397
-0.0673	-0.01834	-0.01419	-0.09913	0.02318	-0.00248	-0.00233	-0.00633	0.0187
-0.0672	0.01952	-0.00372	0.14294	0.03174	0.02233	-0.01218	0.00455	0.00728
-0.0671	-0.03016	-0.0002402	0.06539	-0.00413	-0.01849	-0.02472	0.04213	-0.00685
-0.067	-0.02155	-0.000105364	-0.03404	-0.03386	0.0079	-0.01547	-0.00161	-0.00637
-0.0669	0.00977	-0.00487	0.1371	0.01412	0.02366	0.0923	-0.00973	-0.00193
-0.0668	-0.00417	-0.01174	0.05121	-0.02386	0.01042	-0.05945	0.01867	-0.0133
-0.0667	0.002	0.01874	-0.01998	0.07784	0.03162	0.01357	-0.00997	0.00023633
-0.0666	0.00314	-0.00786	0.04742	0.06755	-0.00129	-0.033	-0.01569	-0.000607189
-0.0665	0.01756	0.00617	-0.01694	0.02325	0.00565	0.01545	-0.04913	-0.01884
-0.0664	0.01036	0.01088	0.12258	0.07585	0.02374	0.0124	-0.00487	0.00486
-0.0663	0.0369	-0.00519	0.09063	0.02105	-0.01628	0.03451	-0.02389	-0.01662
-0.0662	0.02366	-0.00159	-0.0966	-0.07559	-0.00368	0.00484	-0.00696	-0.01759
-0.0661	-0.01294	0.00619	0.00739	0.06248	0.02818	-0.0053	0.01647	0.01505
-0.066	-0.03446	0.01487	0.05274	-0.05064	0.02666	0.01574	0.0142	-0.01132
-0.0659	-0.03272	-0.00648	-0.04662	0.07602	0.00518	0.05596	0.01172	0.000836881
-0.0658	-0.02161	0.01019	0.13092	0.04418	0.02025	0.01885	0.00628	-0.00833
-0.0657	0.00904	-0.00458	-0.0217	-0.06028	0.00793	-0.02686	0.00254	-0.00193
-0.0656	-0.01653	0.01132	0.01641	0.04161	0.05484	0.05471	0.02735	-0.02231
-0.0655	0.02009	0.01788	0.07489	-0.02512	0.02726	-0.10541	-0.0235	-0.00492
-0.0654	0.01162	-0.00757	-0.01532	-0.03098	0.01183	-0.00137	0.00558	0.01147
-0.0653	-0.00989	-0.01633	0.02915	0.03382	0.03089	0.03805	0.00987	-0.00479
-0.0652	0.02217	0.00366	-0.00772	-0.01306	-0.00144	-0.06293	-0.01504	0.0202
-0.0651	0.03616	0.00276	0.00803	-0.12108	0.01723	-0.01076	0.03011	-0.00979
-0.065	0.04397	-0.00122	-0.03754	-0.06015	-0.00363	0.05092	-0.01698	0.00374
-0.0649	0.00505	-0.00417	0.08841	0.05565	-0.03267	-0.03423	-0.02011	0.01248
-0.0648	-0.03578	-0.00209	0.06024	-0.04173	0.02509	0.00654	0.0086	-0.01818
-0.0647	0.0046	0.00424	0.00536	0.02655	0.01723	-0.01119	-0.00431	0.0137
-0.0646	-0.01532	0.00185	-0.08187	-0.01889	0.03535	0.01136	-0.00849	-0.0027
-0.0645	0.01582	0.00328	-0.00489	-0.00332	-0.03127	0.0642	0.03029	0.00681
-0.0644	-0.02023	-0.01163	0.0237	0.00529	-0.07409	0.06318	-0.00041807	0.01921
-0.0643	0.0127	0.00242	-0.02301	0.09895	-0.0823	0.02299	-0.01419	-0.00922
-0.0642	0.0125	-0.00731	0.00446	0.0195	-0.08467	0.03756	0.01339	0.01533
-0.0641	0.03465	0.00203	-0.06383	-0.05516	-0.12882	-0.02204	0.01939	0.01409
-0.064	0.03009	0.00309	0.00062911	-0.05143	-0.10424	0.0065	0.01091	-0.00671
-0.0639	0.01488	-0.00729	-0.04649	-0.07971	-0.1056	0.01243	0.00197	-0.00217
-0.0638	0.00374	0.000568442	0.14302	-0.05432	-0.09489	-0.01127	0.00594	-0.01062
-0.0637	-0.02699	0.0087	-0.12291	0.08358	-0.0839	-0.00724	-0.03395	0.01379
-0.0636	0.00173	0.00657	0.0454	-0.054	-0.09878	-0.07633	-0.02591	-0.01036
-0.0635	0.01456	0.01471	-0.10443	0.01884	-0.06373	-0.02268	0.00733	-0.00311
-0.0634	0.00439	0.01159	0.07123	-0.04268	-0.02803	-0.07302	-0.04028	-0.00134
-0.0633	-0.02431	-0.01152	0.12152	-0.0122	-0.04361	-0.000884537	0.02374	-0.01517
-0.0632	-0.00109	-0.01034	0.00326	0.04588	-0.03126	0.06855	-0.03009	0.000502984
-0.0631	-0.04659	-0.00223	-0.04176	-0.06221	-0.07476	0.08888	0.00739	-0.00738
-0.063	-0.00838	0.00223	0.03168	-0.01271	-0.06436	-0.02702	0.00933	0.01749
-0.0629	0.005	0.00348	0.04604	-0.00181	-0.04286	0.08904	0.01254	0.000513931
-0.0628	0.04548	-0.00641	0.03234	-0.06134	-0.04857	0.02463	0.01148	0.01347
-0.0627	0.00326	-0.00748	0.06097	-0.071	-0.02795	-0.01875	-0.00724	-0.0135
-0.0626	0.02375	0.00965	0.05429	-0.08628	-0.01727	0.05023	0.02454	0.00651
-0.0625	0.00404	-9.73096e-05	0.10845	-0.02143	-0.08078	-0.0348	-0.0263	-0.00566
-0.0624	0.00766	0.0043	-0.07717	-0.04813	-0.09798	-0.00839	-0.00527	0.01626
-0.0623	0.00864	0.00849	-0.01205	-0.04871	-0.15946	0.03543	7.2645e-05	-0.00334
-0.0622	-0.0167	-0.01883	0.08156	0.06757	-0.15623	-0.02798	-0.04598	-0.01156
-0.0621	0.00833	-0.000414914	-0.16901	-0.04235	-0.1711	-0.05971	-0.00325	-0.00167
-0.062	0.02795	-0.00891	0.02993	-0.00542	-0.15291	0.08616	0.00259	-0.0105
-0.0619	-0.0174	0.00174	-0.07792	0.04787	-0.13138	0.02157	-0.0248	0.02314
-0.0618	0.01578	0.0025	0.01267	0.08253	-0.10928	0.04662	0.04133	0.00461
-0.0617	0.00587	-0.01293	0.00421	-0.05107	-0.05067	-0.03255	-0.02867	-0.00179
-0.0616	-0.000378436	0.0048	-0.01494	-0.10255	-0.0367	-0.01285	0.02418	-0.01836
-0.0615	0.00778	0.00433	0.06482	-0.00803	-0.04377	0.03617	0.02747	-0.00587
-0.0614	0.000655335	-0.00334	0.17432	0.00292	-0.02641	-0.08154	0.03144	0.00413
-0.0613	0.01315	0.02105	0.08347	-0.02997	-0.03015	0.01848	0.01943	-0.00595
-0.0612	-0.00415	0.0026	-0.00125	0.00398	-0.06204	-0.0038	-0.01209	0.00908
-0.0611	-0.00551	0.00796	-0.01961	-0.00766	-0.07834	0.01998	-0.01349	-0.0113
-0.061	0.00218	0.00299	0.03001	-0.05465	-0.07501	-0.01552	-0.00634	-0.00397
-0.0609	0.00498	0.02814	0.06129	-0.02503	-0.10251	-0.01375	0.00617	0.00106
-0.0608	0.02895	0.000979708	0.03126	-0.02983	-0.04272	0.01515	-0.000770389	0.00766
-0.0607	0.01026	-0.00893	-0.03002	0.01271	-0.08619	0.07988	0.01023	0.00393
-0.0606	-0.00432	0.00625	0.02629	0.06532	-0.0274	-0.01607	-0.03126	-0.00982
-0.0605	-0.00787	0.00595	0.15091	0.07547	-0.04865	-0.02205	0.00533	-0.01077
-0.0604	0.0202	0.00215	-0.01336	0.0348	-0.11233	-0.00965	-0.01387	-0.00923
-0.0603	-0.00898	-0.0104	0.10572	-0.01042	-0.09833	-0.07204	0.01508	0.00824
-0.0602	0.00886	-0.01756	-0.00685	-0.04098	-0.14403	0.11233	0.0228	-0.02081
-0.0601	0.02426	-0.00726	-0.02112	-0.04284	-0.19165	0.01731	-0.00777	-0.01882
-0.06	-0.01186	-9.89375e-05	0.13262	0.0024	-0.17795	-0.03431	-0.01505	0.00141
-0.0599	0.01165	0.00229	0.01339	-0.07245	-0.14509	0.00703	0.01993	-0.00851
-0.0598	0.00899	0.00751	0.14688	0.02151	-0.12317	0.09956	0.01022	0.01351
-0.0597	-0.03537	-0.00443	-0.000243505	0.00444	-0.06911	-0.05207	-0.0195	0.00597
-0.0596	0.00332	0.00618	-0.05828	0.06436	-0.09166	0.04556	-0.0148	-0.01711
-0.0595	-0.00146	-0.0027	0.03044	-0.04241	-0.02457	-0.08247	0.00647	0.00192
-0.0594	0.00222	0.01166	-0.09991	0.0475	0.00413	0.03834	-0.01194	0.00088692
-0.0593	-0.01228	-0.00132	0.01153	0.05384	-0.02445	0.00401	0.00337	-0.002
-0.0592	-0.02012	0.01381	0.00227	0.07913	0.0209	-0.03161	0.00123	-0.000124824
-0.0591	0.00522	-0.00679	-0.09693	-0.00254	-0.01023	-0.00248	0.02002	0.01831
-0.059	0.04374	-0.01166	0.04275	-0.01902	-0.02341	-0.06014	0.0245	-0.02551
-0.0589	0.00187	0.000352574	0.09958	-0.04216	0.03024	0.04242	0.03681	-0.00643
-0.0588	0.01746	0.00434	-0.00175	-0.05019	0.00481	0.06652	0.02614	-0.01789
-0.0587	-0.01699	-0.0022	0.11157	0.03224	0.02855	0.00896	-0.00139	-0.01431
-0.0586	0.01535	-0.00477	0.14647	-0.03691	0.07856	-0.02194	-0.00429	-0.01495
-0.0585	-0.03166	-0.01156	0.04399	-0.00266	0.09758	0.06834	-0.05143	-0.00816
-0.0584	0.01308	-0.01061	0.06206	-0.05287	0.07461	-0.04793	-0.04917	0.00847
-0.0583	-0.00194	-0.01019	-0.06016	-0.02771	0.03865	0.08547	-0.00107	0.01224
-0.0582	-0.0078	0.01473	-0.01434	0.03875	0.01234	0.01496	-0.03661	0.01613
-0.0581	0.00733	0.00406	-0.03529	0.01992	0.03913	-0.06801	-0.01995	0.0259
-0.058	0.00297	0.0047	-0.10983	-0.06891	-0.03455	0.00707	-0.000740226	0.00811
-0.0579	-0.00872	0.01163	0.04161	-0.02531	-0.00427	-0.01611	-0.00177	-0.0073
-0.0578	0.01639	-0.0066	0.02413	-0.08477	0.02936	-0.00966	0.04014	0.02625
-0.0577	0.01757	0.01402	0.01625	0.04432	0.03358	0.07604	0.01628	0.00698
-0.0576	-0.02121	-0.00982	0.06124	-0.02655	0.07957	0.0432	0.03026	-0.0005741
-0.0575	0.00351	0.00103	-0.00754	0.08204	0.05465	-0.07323	-0.03556	0.00564
-0.0574	0.00628	-0.00397	0.09963	-0.04376	0.01406	0.02208	0.02922	0.01669
-0.0573	-0.0427	0.00637	-0.01973	0.11424	0.03529	-0.01952	0.000799959	-0.01313
-0.0572	-0.03455	-0.01792	0.02026	0.05327	-0.01347	0.05055	-0.00268	-0.01755
-0.0571	0.000674918	0.00482	0.15916	0.01578	-0.01364	-0.06467	0.03065	-0.01104
-0.057	-0.01262	0.01217	-0.036	0.0403	-0.0253	-0.02008	-0.00757	0.00957
-0.0569	-0.0018	0.00733	0.00715	0.01864	-0.05032	-0.00671	-0.01445	-0.00325
-0.0568	-0.02658	0.02232	0.00733	0.02715	0.00792	-0.02539	0.01721	0.000321013
-0.0567	-0.00739	-0.00344	-0.00904	-0.04258	0.00481	-0.04565	-0.0227	0.00107
-0.0566	-0.000280671	-0.00313	-0.0243	0.01906	0.00719	0.03691	0.000166562	0.01178
-0.0565	-0.00304	-0.00731	-0.09781	-0.00814	0.02926	-0.01782	-0.0255	0.01044
-0.0564	0.00885	-0.00187	-0.07671	-0.10504	-0.00029984	-0.01485	-0.00885	0.000123278
-0.0563	0.03349	-0.00777	0.13476	0.04604	0.000316843	0.0265	0.01938	0.00163
-0.0562	0.01055	0.00713	0.04292	0.11531	0.01556	-0.04995	0.00998	0.00143
-0.0561	-0.000712382	-0.01418	0.01274	0.0514	-0.03404	-0.00436	0.02689	-0.00484
-0.056	0.01101	-0.02169	0.05943	-0.05762	-0.00203	-0.000650308	0.05768	0.00515
-0.0559	-0.04553	-0.00306	-0.08338	0.03317	-0.02757	-0.000939525	-0.00178	-0.00249
-0.0558	-0.02013	-0.01422	-0.03888	0.01098	-0.05838	0.03428	0.00955	-0.01539
-0.0557	-0.01414	0.00443	0.13598	0.00988	0.00181	0.00963	0.02112	-0.03032
-0.0556	-0.00953	0.00148	0.04334	0.01946	-0.02261	0.02277	-0.00245	0.00583
-0.0555	-0.01051	0.00408	0.04549	-0.04134	-0.02311	0.04728	0.00615	-0.02408
-0.0554	-0.000150036	0.01699	-0.06477	-0.09955	-0.01091	-0.02853	-0.03528	-0.0082
-0.0553	0.01797	0.0131	0.06575	0.01006	-0.04672	0.06117	-0.02934	0.01433
-0.0552	-0.01839	-0.00529	0.00238	0.08761	-0.0632	0.08695	0.03931	0.01353
-0.0551	0.03014	-0.00913	-0.06568	0.01033	-0.12021	-0.06104	-0.03475	0.00696
-0.055	0.03616	0.004	-0.03696	0.0388	-0.14697	-0.01641	-0.00264	0.00597
-0.0549	0.0426	0.014	0.0703	0.06441	-0.08469	-0.03454	0.00771	-0.01713
-0.0548	-0.00422	0.01233	0.04919	-0.03807	-0.08412	-0.0282	0.02706	0.02255
-0.0547	0.02198	-0.00307	-0.01697	0.02826	-0.06714	0.01085	-0.01465	-0.0126
-0.0546	0.02844	-0.00943	0.06008	-0.03013	-0.05836	-0.00672	0.02274	0.00993
-0.0545	0.01479	0.00892	0.09719	-0.06961	-0.08537	0.00905	0.03518	-0.00713
-0.0544	0.00202	-0.00214	0.1391	0.03288	-0.07576	0.02302	-0.01094	0.01061
-0.0543	-0.00674	-0.00927	0.09009	-0.00267	-0.0578	0.0208	-0.00376	-0.00892
-0.0542	0.00158	-0.000796339	-0.01511	0.02413	-0.07771	0.01862	-0.01133	-0.01148
-0.0541	0.02004	-0.00722	0.05465	-0.00392	-0.04478	-0.01537	-0.01826	-0.00687
-0.054	-1.51054e-05	0.00303	-0.07635	0.05037	-0.08048	-0.08848	0.01556	-0.00429
-0.0539	0.01546	0.01447	0.09836	0.014	-0.07267	-0.05746	-0.01003	-0.00415
-0.0538	0.01729	-0.0117	0.04053	-0.04588	-0.06784	-0.09403	0.04749	-0.00631
-0.0537	-0.00153	-0.00501	0.02426	-0.07619	-0.08393	0.00213	0.01719	0.01109
-0.0536	0.01379	-0.00269	-0.02824	0.03855	-0.03945	0.06376	0.03696	0.00755
-0.0535	-0.01629	-0.00221	-0.05319	0.04629	-0.00917	-0.01325	-0.01209	0.01544
-0.0534	0.01233	-0.0038	-0.07931	0.02169	-0.04037	0.0727	-0.00109	0.0191
-0.0533	-0.000105212	-0.000371766	0.1292	0.06279	0.01674	0.07147	-0.01585	0.01874
-0.0532	-0.01575	0.00913	0.0263	-0.0348	-0.00446	-0.00446	-0.01737	0.00558
-0.0531	-0.0107	-0.00836	0.00923	-0.08209	0.03612	-0.02208	-0.02068	-0.00844
-0.053	0.00328	-5.70454e-05	0.07373	-0.02482	0.04119	-0.0776	-0.04114	-0.01416
-0.0529	-0.01587	7.30349e-05	-0.05788	0.08929	0.00958	-0.000135222	0.0113	0.00244
-0.0528	0.00634	-0.00792	-0.01154	-0.01607	0.06355	-0.02295	0.01284	-0.00639
-0.0527	0.02241	-0.00528	0.06528	0.00344	0.05897	-0.12087	-0.00015301	-0.01269
-0.0526	0.01054	0.00705	0.09697	-0.01614	0.00441	0.03028	-0.01839	-0.01291
-0.0525	0.01868	-0.01074	0.02933	0.06738	0.00202	0.07149	0.00785	-0.00501
-0.0524	0.00193	0.01584	-0.07262	0.03877	-0.04896	-0.05596	-0.02263	-0.02688
-0.0523	-0.03643	-0.000677681	-0.088	-0.00109	-0.07626	0.12124	-0.00649	-0.000155338
-0.0522	-0.000658936	0.02266	-0.04397	-0.05998	-0.07814	0.0299	-0.01481	-0.01246
-0.0521	-0.01302	0.01399	-0.02818	0.05197	-0.13549	-0.04877	-0.01129	0.03176
-0.052	-0.01165	0.00635	0.03567	0.10605	-0.0985	0.07118	-0.01405	0.01226
-0.0519	0.00092279	-0.01046	0.1215	-0.06733	-0.07332	0.00945	0.01282	0.00825
-0.0518	-0.01546	0.00395	-0.1262	-0.000965012	-0.08591	0.05982	-0.01934	0.00636
-0.0517	-0.00867	-0.00799	0.0753	-0.07932	-0.05443	-0.000372103	0.04423	0.00957
-0.0516	-0.007	-0.01315	-0.06506	0.07462	-0.09106	-0.0093	-0.01461	0.02559
-0.0515	0.01382	0.00871	0.01399	0.024	-0.09233	0.0131	-0.00256	0.00624
-0.0514	-0.0045	-0.000695278	0.17292	0.12379	-0.03712	-0.00344	-0.02743	-0.00487
-0.0513	0.02878	-0.0036	0.000620652	0.04834	-0.08808	0.00539	0.0212	0.02503
-0.0512	0.01033	0.00128	-0.0479	0.13189	-0.04757	-0.02504	-0.03726	-0.01858
-0.0511	-0.01635	-0.00536	-0.00671	0.1182	-0.0272	0.02688	0.01911	0.01691
-0.051	-0.02114	-0.0016	-0.10066	0.06977	-0.02835	0.02404	0.02893	0.000969434
-0.0509	0.00351	0.01177	-0.01494	-0.12196	0.05612	-0.03476	0.02142	-7.34098e-07
-0.0508	-0.02227	0.0024	0.00145	-0.06443	0.07146	-0.018	0.01623	0.000175676
-0.0507	0.01425	0.00602	0.03552	-0.04875	0.07681	-0.01747	-0.00326	-0.00133
-0.0506	-4.78887e-05	-0.00473	0.06173	0.07403	0.13445	-0.00734	0.00116	0.00392
-0.0505	0.00979	0.01634	0.016	-0.10248	0.06492	0.0158	0.02234	0.000938343
-0.0504	-0.01672	-0.000910338	-0.0045	0.09658	0.07479	-0.00845	-0.01583	0.01166
-0.0503	-0.02388	-0.00398	0.07422	0.05956	0.06057	-0.02011	0.01717	0.02353
-0.0502	0.02214	1.42544e-05	-0.05585	0.01355	0.00242	0.02828	0.00458	0.01068
-0.0501	-0.00309	0.00403	0.08607	0.05341	0.0153	0.04397	-0.03432	0.00618
-0.05	0.00807	-0.01233	0.00541	0.01505	-0.01223	-0.0638	-0.01658	0.01445
-0.0499	0.01088	0.01167	-0.04356	0.0601	-0.04943	0.00785	0.0207	-0.02081
-0.0498	0.02006	0.00136	0.01457	0.05664	-0.03437	0.01421	-0.01957	-8.37188e-05
-0.0497	0.05171	0.00112	-0.11408	-0.03963	-0.05139	-0.05505	-0.00429	0.00392
-0.0496	-0.00304	0.00431	-0.04944	-0.07882	-0.03171	0.06827	-0.01889	-0.02179
-0.0495	0.00148	-0.02	0.01681	-0.0143	-0.02642	0.0343	-0.03389	-0.01338
-0.0494	-0.01022	0.00498	-0.07203	-0.01667	-0.07317	-0.05589	-0.00256	-0.00307
-0.0493	0.00379	0.00978	0.04178	-0.00903	-0.06074	0.05631	0.00164	-0.0168
-0.0492	0.02614	0.01374	0.08768	-0.00972	-0.05874	-0.04575	0.04027	0.01432
-0.0491	0.00334	0.00616	-0.02616	0.06273	-0.07449	0.12709	-0.00427	-0.01713
-0.049	-0.01097	0.01341	0.035	0.04945	0.02639	0.08208	0.02858	-0.00207
-0.0489	0.0112	0.01368	0.07785	-0.02437	0.03782	0.0141	-0.00519	-0.00105
-0.0488	0.02416	-0.01132	0.00446	-0.00684	0.05502	0.01627	-0.00688	0.00813
-0.0487	0.02853	0.00595	-0.03142	-0.03333	0.07317	0.01937	0.01063	0.01041
-0.0486	-0.0048	0.00744	0.06986	-0.01363	0.03175	0.0163	-0.01017	0.03407
-0.0485	-0.02097	0.00236	0.06984	0.08617	0.0365	0.0626	-0.0171	-0.00855
-0.0484	0.02395	0.00113	-0.04362	0.03736	-0.00665	-0.00676	0.01344	-0.03757
-0.0483	-0.01194	0.00876	-0.04561	0.01729	-0.02006	-0.02249	-0.01031	0.00404
-0.0482	-0.00765	-0.00753	0.04188	-0.0178	0.04652	0.07174	-0.02011	0.00145
-0.0481	-0.00414	-0.00311	0.00615	0.06901	0.01315	-0.05897	0.00241	-0.00319
-0.048	0.02442	0.02163	-0.04907	-0.07474	0.03076	0.09061	-0.02855	0.00276
-0.0479	0.01972	0.01855	-0.02119	0.04415	0.04572	-0.00116	0.000137663	-0.00209
-0.0478	-0.00563	0.00605	0.10835	0.00844	0.07067	-0.01836	0.01404	0.00553
-0.0477	-0.00288	-0.00571	0.02007	-0.01377	0.13217	-0.00685	0.00319	0.00802
-0.0476	0.02536	0.000233006	0.04422	0.10353	0.13946	0.02866	0.02743	-3.75597e-05
-0.0475	0.01972	0.01642	0.0214	-0.02816	0.09065	-0.02399	0.04034	0.00768
-0.0474	-0.00174	0.00119	-0.00172	-0.05786	0.06927	0.0575	-0.00883	0.02284
-0.0473	0.00642	-0.00715	0.0382	-0.00634	-0.00193	-0.00607	-0.01381	-0.00117
-0.0472	0.01257	0.01465	-0.01375	-0.00896	0.00168	0.03299	0.00465	0.00288
-0.0471	-0.01734	-0.00422	0.02407	-0.05268	0.00507	0.03926	-0.03392	-0.00337
-0.047	-0.00578	0.02107	-0.03543	-0.07022	-0.02479	-0.01435	-0.00345	-0.02888
-0.0469	-0.03076	0.00476	-0.08986	-0.02851	0.02518	0.01295	-0.00975	0.01354
-0.0468	-0.00176	0.00583	-0.04094	0.00779	0.06009	-0.03209	-0.000492232	0.00267
-0.0467	-0.02434	0.01124	-0.04319	0.0858	0.01411	0.02926	-0.00411	-0.01086
-0.0466	-0.00296	0.00547	-0.00531	0.02621	0.02352	0.06208	0.02786	-0.01144
-0.0465	-0.01534	0.02565	-0.05621	-0.06162	0.01771	-0.00764	0.00315	-0.01941
-0.0464	0.02201	-0.00223	0.0018	-0.00271	0.05941	-0.06632	-0.00572	0.000387337
-0.0463	-0.00316	0.00825	0.04575	0.09306	0.08846	-0.00533	-0.00434	-6.46261e-05
-0.0462	-0.01075	-0.00649	0.1176	0.00106	0.02752	-0.04408	0.00344	0.02777
-0.0461	-0.00069371	0.00139	-0.07115	0.04051	0.05898	0.01345	0.00329	-0.01394
-0.046	0.0314	0.00116	-0.0455	0.15584	0.03659	0.02008	0.01904	-0.01133
-0.0459	0.00583	0.00601	0.0717	-0.04475	0.03331	-0.07258	0.00263	0.00835
-0.0458	0.00892	-0.01412	-0.00427	0.03971	0.05644	0.05779	0.03336	0.00964
-0.0457	0.00656	0.01041	0.01213	0.0367	-0.01086	-0.0083	-0.01298	0.02748
-0.0456	0.00412	-0.00978	-0.05298	0.02088	-0.04074	-0.017	-0.04278	-0.00839
-0.0455	-0.02857	-0.0038	0.00869	-0.0654	-0.07471	0.04797	0.0118	-0.00528
-0.0454	0.00774	0.01406	-0.09321	-0.01206	-0.11651	0.00237	-0.02213	0.00154
-0.0453	-0.01155	-0.00434	-0.01949	0.03208	-0.10314	-0.04196	0.04462	0.02307
-0.0452	0.0111	0.00947	-0.06067	-0.000734368	-0.10099	0.01999	0.0019	-7.60949e-05
-0.0451	-0.00821	-0.000975533	-0.00766	-0.00761	-0.10924	-0.03707	0.03035	-0.02299
-0.045	0.00998	0.01803	0.04766	0.02636	-0.03646	0.01213	0.01924	0.01074
-0.0449	0.01693	-0.00697	0.01009	0.000872135	-0.0171	-0.00174	0.02582	-0.03774
-0.0448	0.02038	0.00526	0.07153	0.00138	0.01842	0.02272	-0.0115	-0.02763
-0.0447	0.0054	-0.01223	0.02315	-0.01595	0.0641	0.08018	0.02493	0.00444
-0.0446	-0.01128	0.00172	0.11636	0.06003	-0.00515	0.02623	0.02222	0.00231
-0.0445	0.00987	-0.00104	-0.07422	0.02915	0.01868	0.05023	-0.02449	0.01384
-0.0444	0.02291	-0.01714	0.07944	0.00565	-0.02461	0.04406	0.02781	-0.00173
-0.0443	-0.03001	-0.00851	-0.02722	0.02267	-0.05636	-0.01745	-0.03842	0.00534
-0.0442	-0.01343	0.0045	-0.00269	-0.11583	-0.0523	0.01171	-0.00394	0.00129
-0.0441	-0.01271	-0.01303	-0.0478	-0.01078	-0.10249	0.05475	-0.00148	0.01927
-0.044	-0.03377	0.01764	0.045	-0.02833	-0.08911	-0.04142	-0.01358	0.00631
-0.0439	-0.02208	-0.00282	0.02274	-0.00309	-0.05797	0.03024	-0.01457	0.02553
-0.0438	0.01133	-0.0086	0.04294	0.08241	-0.11581	-0.06783	0.03396	-0.02434
-0.0437	-0.02454	0.01045	0.02029	0.10518	-0.10631	0.06727	0.05022	-0.01645
-0.0436	0.0211	-0.00804	-0.05258	0.05774	-0.06744	0.05948	-0.01612	-0.01374
-0.0435	-0.01266	-0.00246	0.11071	0.09393	-0.05829	0.01845	-0.00304	0.01742
-0.0434	-0.01211	-0.0061	-0.05437	-0.01485	-0.02065	-0.06275	-0.00714	-0.01456
-0.0433	0.03412	-0.00232	0.0787	0.04841	-0.02355	-0.02304	0.01668	0.0077
-0.0432	0.00537	-0.00128	0.12342	-0.01162	-0.02222	-0.05005	-0.0471	0.01447
-0.0431	-0.00948	-0.000243752	-0.09892	-0.00766	0.03387	-0.01543	0.00473	-0.02513
-0.043	-0.01281	-0.01512	0.10886	0.02287	0.02957	-0.02309	-0.00969	0.00638
-0.0429	-0.01756	-0.00575	-0.01447	-0.00262	0.0818	-0.02103	-0.04282	0.00881
-0.0428	-0.01479	-0.00674	0.03291	0.09075	0.04965	0.04437	-0.04663	0.00201
-0.0427	-0.03149	-0.00768	0.06794	-0.01288	-0.00204	0.0112	0.01193	0.01483
-0.0426	0.01691	-0.01133	-0.02263	0.06942	-0.01221	0.10414	0.01796	0.0071
-0.0425	-0.02755	0.00678	-0.05711	-0.0716	-0.08166	0.03605	0.02397	-0.00943
-0.0424	0.01449	-0.00681	-0.02962	-0.07019	-0.14964	0.00092256	-0.03634	-0.00724
-0.0423	0.02289	-0.0114	0.00531	0.00256	-0.12537	-0.10797	0.0118	0.02998
-0.0422	0.01161	-0.00284	0.04805	0.07817	-0.16991	0.02978	0.00804	-0.00595
-0.0421	-0.01065	0.00991	-0.01263	0.01938	-0.13601	-0.04964	0.01762	0.01248
-0.042	0.03092	-0.00069784	0.03217	-0.01843	-0.09871	0.01417	-0.00318	-0.0034
-0.0419	-0.00414	-0.01056	0.06844	-0.06692	-0.07006	-0.03797	-0.01049	0.0093
-0.0418	-0.00706	-0.00857	-0.05144	-0.02529	0.000220088	0.0396	0.0118	0.00643
-0.0417	0.02135	-0.0182	0.09181	-0.03865	0.00605	0.07789	-0.00357	0.01344
-0.0416	-0.01484	0.00737	0.08231	-0.03873	0.02953	0.03985	-0.00529	-0.02201
-0.0415	-0.01973	-0.000418009	0.04094	-0.00824	0.05602	0.000564304	0.00599	0.00312
-0.0414	-0.00605	-0.00534	-0.000254572	0.03656	0.00676	0.00961	-0.02006	-0.00748
-0.0413	0.01746	0.01006	0.01694	-0.0093	0.01517	-0.04262	0.00757	-0.00739
-0.0412	0.00786	0.00929	-0.0451	-0.07987	0.00145	-0.02209	0.03737	0.00121
-0.0411	-0.00739	0.00373	0.01343	-0.0676	-0.03339	-0.00144	-0.0151	0.00468
-0.041	0.0014	0.00305	0.002	0.00668	0.01515	-0.05003	0.01922	0.0019
-0.0409	0.01183	0.00338	-0.02988	-0.000163411	-0.00899	-0.01831	0.02055	0.000755769
-0.0408	0.00167	0.00152	-0.01506	-0.04182	-0.03753	-0.07114	-0.00341	0.0194
-0.0407	0.00859	0.0155	-0.08307	0.03864	-0.04226	0.01551	0.0207	0.01759
-0.0406	0.0228	0.00683	0.06621	0.000539405	-0.07665	0.00956	0.04178	-0.00102
-0.0405	-0.007	-0.00979	0.14619	0.01928	-0.0593	0.01704	0.00716	-0.000406336
-0.0404	0.0444	-0.00314	-0.03938	0.00741	-0.05688	0.02663	-0.03862	-0.015
-0.0403	0.000776083	-0.00338	0.09194	-0.06977	-0.13744	0.04166	-0.02277	-0.02063
-0.0402	-0.00738	0.00109	0.05882	-0.04027	-0.1108	0.03421	-0.03613	-0.00518
-0.0401	0.00889	-0.00454	0.02394	-0.02947	-0.10093	0.02004	0.01709	0.00772
-0.04	0.01975	0.00495	-0.0344	-0.07231	-0.08305	0.02087	-0.00128	6.35485e-05
-0.0399	0.0253	-0.00583	-0.0236	-0.029	-0.03565	-0.00757	0.01528	-0.01984
-0.0398	-0.00441	-0.00188	0.12442	-0.09152	-0.06433	0.04036	0.0046	-0.01682
-0.0397	0.000550134	0.0111	-0.01656	-0.04055	-0.06504	-0.07992	-0.02955	0.01848
-0.0396	0.01257	0.01662	-0.04911	0.06149	-0.06239	0.0528	-0.00593	0.00744
-0.0395	-0.00542	0.02091	0.000137433	0.01955	-0.10002	0.03865	0.02987	0.01576
-0.0394	0.02897	0.01341	0.01486	0.10011	-0.08947	0.02627	-0.01695	0.02188
-0.0393	-0.00264	-0.0022	-0.01983	0.00891	-0.10449	0.02334	-0.0381	0.0183
-0.0392	0.00701	-0.01688	0.03689	-0.06387	-0.10199	0.0915	-0.02224	0.00626
-0.0391	0.00903	0.01495	0.07368	-0.07013	-0.07381	-0.04214	0.01641	0.01278
-0.039	0.00551	-0.00506	-0.01678	0.03044	-0.10459	0.02818	-0.01446	-0.00292
-0.0389	-0.01501	0.01824	0.10401	0.10104	-0.07721	-0.07751	0.01131	-0.01063
-0.0388	0.01578	-0.01537	-0.03026	0.01718	-0.05523	-0.04472	-0.013	0.00279
-0.0387	-0.00259	-0.000673405	0.07034	-0.04093	-0.04988	0.06738	-0.01861	-0.00645
-0.0386	-0.01216	0.000837234	-0.04925	-0.00924	-0.01986	-0.05699	-0.01164	0.00945
-0.0385	-0.02123	0.0079	-0.04492	0.02143	-0.0533	-0.02738	-0.01708	-0.00292
-0.0384	0.01271	-0.000804089	-0.02364	-0.03993	-0.10904	0.04666	-0.02667	-0.00412
-0.0383	0.000118552	-0.00422	0.01316	0.0952	-0.06881	-0.0479	0.01072	-0.00816
-0.0382	-0.0192	0.000531198	-0.08519	-0.05073	-0.08179	0.01277	-0.03863	-0.000383328
-0.0381	-0.02004	0.01028	0.02031	-0.05703	-0.02291	-0.00277	0.00115	0.01687
-0.038	0.000386271	0.00767	-0.01391	0.0376	-0.00104	0.00134	0.00665	-0.00682
-0.0379	0.00809	-0.00331	-0.01764	-0.01722	-0.00427	0.11172	0.00144	0.02725
-0.0378	-0.02689	0.0086	-0.03822	0.08633	0.00766	-0.05714	0.02438	0.00977
-0.0377	0.01203	-0.01389	0.04118	-0.01481	-0.000371594	-0.01621	-0.0034	0.000286983
-0.0376	-0.01324	-0.02539	0.00197	-0.03843	0.00298	-0.09752	0.01597	-0.00652
-0.0375	-0.00613	-0.00579	0.10579	0.07775	0.00239	0.02495	0.02306	-0.00108
-0.0374	0.02423	-0.00868	-0.00988	0.01681	-0.06924	0.04654	-0.01265	-0.01874
-0.0373	0.00241	0.00915	-0.01473	-0.04137	-0.07452	0.01109	-0.03124	-0.00697
-0.0372	0.02852	0.00948	-0.13233	0.03883	-0.06422	0.11352	-0.01418	-0.01829
-0.0371	0.01348	-0.01039	0.07463	0.06595	-0.10543	0.05703	0.03682	-0.01106
-0.037	0.01037	0.02438	-0.02401	-0.00596	-0.0653	0.11588	-0.02536	-0.0109
-0.0369	0.00594	0.00715	-0.09104	0.0863	-0.05014	0.01922	-0.01559	-0.01264
-0.0368	-0.04239	0.01666	-0.04397	-0.01556	-0.08008	0.04626	-0.02144	0.02034
-0.0367	-0.02083	0.00823	0.00467	0.00398	-0.05084	0.00237	-0.00748	0.00404
-0.0366	-0.00369	0.02516	0.05003	-0.01533	-0.10268	-0.000960207	0.00713	0.02247
-0.0365	-0.04277	-0.000116081	0.01583	-0.08134	-0.0878	-0.01711	0.000877581	0.0096
-0.0364	-0.00984	-0.00668	0.03649	-0.00297	-0.06597	-0.05974	-0.000625521	0.00515
-0.0363	0.0431	-0.00567	-0.03846	-0.07052	-0.0763	-0.07905	0.000649561	0.00306
-0.0362	0.00205	0.01265	0.10639	-0.13124	-0.01794	-0.01168	-0.01903	-0.00177
-0.0361	0.04319	-0.01267	0.15702	-0.03617	-0.0295	-0.000711793	-0.0432	0.01646
-0.036	0.03699	0.02194	-0.02802	-0.02026	-0.03233	0.02183	-0.00292	0.01268
-0.0359	0.0018	0.01151	-0.000960579	0.03003	0.00748	-0.05073	-0.01262	0.00108
-0.0358	0.04391	-0.00927	-0.01385	0.05496	0.01644	-0.00796	-0.02573	-0.00392
-0.0357	0.00665	0.00102	-0.01052	-0.00501	0.06354	0.02261	-0.02113	-0.01715
-0.0356	-0.02314	0.01722	-0.0043	0.05323	0.07757	-0.12107	0.03985	0.00259
-0.0355	-0.01682	0.01312	-0.00833	-0.0233	0.02354	0.01953	0.01121	0.00283
-0.0354	-0.02964	0.00535	-0.04561	0.01444	0.03195	0.04534	-0.01022	0.00636
-0.0353	0.000215636	0.01049	-0.04628	0.10057	-0.02655	0.01515	0.01781	0.00396
-0.0352	-0.00663	-0.00266	-0.11342	-0.01006	-0.07137	0.00168	0.00707	0.00131
-0.0351	-0.00515	0.00474	-0.07909	-0.07255	-0.02585	0.10117	0.00946	0.02222
-0.035	0.02952	-0.00495	0.01294	-0.03809	-0.03761	0.05107	-0.00439	-0.00705
-0.0349	0.00759	-0.00318	0.02449	-0.02708	-0.00876	0.0298	-0.02183	0.01395
-0.0348	-0.01055	-0.0061	0.00142	0.01128	0.01141	-0.01775	-0.02128	0.00325
-0.0347	-0.00807	0.00481	0.07047	-0.00871	-0.0469	0.00215	-0.0279	0.00521
-0.0346	0.00746	0.02173	0.12125	-0.01939	-0.0312	-0.06535	0.04027	0.00924
-0.0345	0.00441	0.01308	0.05054	0.02169	0.01179	-0.05441	0.01024	-0.00746
-0.0344	0.01176	0.00116	-0.01665	-0.03889	0.03254	0.12167	-0.02677	0.000367259
-0.0343	-0.00657	0.02415	-0.0855	0.06887	0.10907	-0.00863	-0.01643	0.00496
-0.0342	0.00713	0.0161	-0.02231	-0.00292	0.0745	0.0577	-0.0198	0.00364
-0.0341	-0.02233	-5.65863e-05	-0.0037	0.01675	0.09637	0.00821	-0.00807	-0.00932
-0.034	-0.02004	-0.00275	-0.04267	0.06019	0.12413	-0.01314	0.00855	0.00646
-0.0339	0.00275	-0.00667	0.00956	0.02348	0.08248	0.04075	0.03237	0.00731
-0.0338	0.00488	-0.00532	0.07073	0.02467	0.07561	0.07684	0.04515	-0.00888
-0.0337	0.0111	0.01978	-0.03475	-0.02085	0.06239	-0.04526	0.0245	-0.00104
-0.0336	0.05031	0.00559	0.06187	-0.02206	0.00933	0.01133	0.03232	-0.00558
-0.0335	-0.000305345	-0.000647563	0.12076	-0.0375	0.00688	-0.03156	0.02607	0.00311
-0.0334	-0.01472	-0.00912	0.05278	-0.03695	-0.06372	-0.00948	-0.00307	0.00876
-0.0333	0.00473	-0.00963	0.05425	0.04119	-0.07205	0.03004	0.02112	0.01622
-0.0332	0.00586	0.01015	0.13904	0.05732	-0.03968	-0.04425	0.01041	-0.01296
-0.0331	0.01077	-0.00597	-0.08731	-0.02351	-0.03839	-0.02211	-0.01273	0.01763
-0.033	-0.01595	0.01757	0.04115	0.000189677	-0.03999	0.01857	-0.01497	0.0099
-0.0329	0.00659	0.01028	0.04676	0.11056	-0.01961	-0.04689	0.00581	-0.00898
-0.0328	0.00618	-0.01513	-0.01746	0.04424	-0.06001	0.06683	-0.02405	-0.000866074
-0.0327	0.01541	-0.00822	-0.00183	-0.00307	-0.03967	0.01449	-0.03427	-0.000952785
-0.0326	0.01429	0.01585	0.05552	-0.0038	-0.07828	-0.03527	0.00634	-0.00772
-0.0325	0.02227	-0.00226	-0.1078	-0.07511	-0.07822	0.0065	-0.00987	0.00476
-0.0324	0.01224	0.00451	0.04131	0.01592	-0.08895	-0.00724	0.03934	0.01588
-0.0323	0.02651	-0.00756	0.10433	0.07734	-0.11763	0.00481	0.029	0.0052
-0.0322	0.01078	0.00792	-0.05371	0.01522	-0.05998	-0.03885	0.00246	-0.02341
-0.0321	-0.01734	0.00206	-0.01171	0.02868	-0.01154	0.00825	-0.04082	0.01635
-0.032	-0.02395	-0.01203	-0.03178	0.02184	0.00335	0.07217	-0.0115	0.0108
-0.0319	-0.01195	0.00406	-0.00736	0.01704	0.08675	0.05507	-0.01682	0.03214
-0.0318	-0.02995	-0.00678	0.03016	0.02232	0.08072	0.02217	-0.00182	0.00502
-0.0317	-0.02959	-0.0023	0.01997	-0.05069	0.1156	-0.03037	-0.01471	-0.01167
-0.0316	-0.03304	0.01042	0.06922	0.03224	0.15612	0.08313	-0.01208	0.02674
-0.0315	-0.00822	-2.41571e-05	-0.06637	0.02652	0.17423	-0.07208	-0.04216	-0.01439
-0.0314	-0.0184	0.01377	0.02973	0.01575	0.15328	0.05393	-0.01606	-0.01055
-0.0313	0.03464	0.01628	0.08049	0.00818	0.14194	-0.03478	-0.02471	-0.01902
-0.0312	0.01044	-0.01029	0.01723	-0.01318	0.08013	-0.0722	0.01379	-0.02107
-0.0311	-0.01663	0.01336	-0.02028	-0.03666	0.10885	-0.01217	-0.018	-0.02182
-0.031	0.02536	-0.01212	0.01938	-0.01623	0.04888	0.0548	0.00624	0.00196
-0.0309	0.01073	-0.02123	0.08271	-0.09252	-0.00691	0.05117	-0.00757	0.00667
-0.0308	0.01063	-0.01592	-0.02949	0.04411	-0.03188	-0.01445	-0.0071	-0.00655
-0.0307	-0.00031336	0.00896	0.08725	0.05069	-0.14703	0.01056	0.05055	0.00269
-0.0306	0.03476	0.01174	0.00829	-0.00507	-0.19143	0.05209	-0.00206	0.000558899
-0.0305	-0.00676	-0.0083	0.05125	0.04083	-0.24145	0.04072	-0.00521	0.00112
-0.0304	-0.01433	-0.0161	-0.05289	0.04206	-0.29709	-0.01824	0.0295	-2.39597e-05
-0.0303	0.00108	0.00113	0.05374	-0.04114	-0.22556	0.02068	-0.00581	-0.00572
-0.0302	0.0116	-0.00681	0.0307	0.0021	-0.21452	0.0299	-0.00444	-0.00266
-0.0301	-0.00272	0.00582	-0.04258	0.00358	-0.17965	0.11586	-0.02688	-0.00215
-0.03	-0.01619	0.00331	-0.0202	-0.02521	-0.12216	-0.02013	-0.00925	-0.00498
-0.0299	0.0136	0.00669	0.00519	-0.01932	-0.12184	0.0049	-0.01335	0.00732
-0.0298	-0.025	0.01372	0.05952	-0.02494	-0.07401	-0.03154	0.01484	-0.0074
-0.0297	0.00772	-0.00347	-0.00359	0.00164	-0.01539	-0.000317022	0.01748	-0.01283
-0.0296	-0.0163	0.00853	-0.02387	-0.07575	-0.05023	-0.03256	0.01379	-0.01487
-0.0295	0.01793	0.01466	-0.03171	0.05191	-0.03861	0.02066	0.00943	-0.00782
-0.0294	0.000414172	-0.01786	-0.01519	-0.00409	-0.03558	-0.02767	0.03259	-0.01885
-0.0293	-0.01553	0.02432	-0.00472	0.00692	-0.03046	-0.03138	0.00714	0.02448
-0.0292	0.01283	0.00667	-0.02699	-0.06076	-0.00118	0.02579	-0.00472	0.00479
-0.0291	0.01933	0.03397	0.0774	-0.005	-0.05846	-0.06404	0.01266	0.01091
-0.029	-0.00338	0.00986	0.00372	-0.00956	-0.0063	0.01782	-0.00892	0.02035
-0.0289	-0.02257	-0.000380463	-0.03142	0.00642	0.04625	0.00539	-0.01069	-0.0057
-0.0288	0.01434	0.000377763	-0.03229	-0.02177	0.01107	0.03882	0.00603	0.02246
-0.0287	0.01599	-0.01016	-0.01398	0.07156	0.03667	0.05104	-0.01474	-0.00851
-0.0286	0.02055	-0.0064	0.03822	-0.01073	0.02064	0.01058	-0.042	0.01645
-0.0285	0.02929	0.000623362	-0.06472	0.1025	-0.04216	0.0409	0.02981	0.00524
-0.0284	0.01852	0.00129	-0.06231	-0.04154	-0.00164	0.13522	0.03078	-0.01038
-0.0283	0.01845	-0.00318	-0.02377	-0.05165	-0.0494	0.01132	-0.02416	-0.000730871
-0.0282	-0.02397	-0.00679	-0.01397	-0.03177	-0.07439	0.000628313	-0.0043	0.00275
-0.0281	-0.0257	-0.00289	-0.04583	-0.09008	-0.07523	-0.10942	-0.00701	0.00224
-0.028	-0.00175	0.00938	0.00913	0.01553	-0.10402	-0.02814	-0.01309	0.00717
-0.0279	0.00684	0.00382	0.03192	-0.02302	-0.0571	0.03287	0.02648	-0.02364
-0.0278	-0.0016	0.01415	0.08002	-0.01752	-0.10471	0.02044	0.03007	-0.01827
-0.0277	-0.0061	-0.000246941	-0.035	0.00259	-0.13305	-0.08319	-0.02075	0.00421
-0.0276	-0.0055	-0.00123	0.00576	-0.00941	-0.08455	0.01339	-0.00989	-0.01082
-0.0275	0.00387	-0.00325	-0.04708	0.03968	-0.11547	0.06967	-0.000418236	-0.00699
-0.0274	-0.01498	-0.01408	-0.0843	0.01786	-0.13919	0.02824	0.00228	0.01435
-0.0273	0.00457	-0.00887	-0.08335	0.0455	-0.04337	0.02823	-0.03352	0.02556
-0.0272	-0.01208	-0.01008	0.05362	0.06029	-0.06872	-0.04011	-0.01469	-0.02269
-0.0271	-0.02252	-0.00559	-0.02883	-0.03823	-0.04407	0.04525	0.00783	0.01784
-0.027	-0.00246	0.00274	0.06744	0.06922	-0.05998	0.03397	0.02505	0.00132
-0.0269	-0.00904	-0.00482	0.05493	0.04835	-0.11623	-0.07023	0.00847	-0.00621
-0.0268	0.00677	-0.00591	-0.01174	-0.09407	-0.06014	0.01472	0.04126	-0.00176
-0.0267	-0.0037	0.0031	0.02672	-0.0136	-0.08472	0.00722	-0.00266	0.02599
-0.0266	-0.00982	0.00483	0.00558	-0.0141	-0.11323	0.00495	-0.04056	0.000426003
-0.0265	-0.02237	0.01682	-0.08091	-0.00289	-0.07265	0.01041	0.03442	0.01798
-0.0264	0.0442	-0.00596	0.0841	-0.02977	-0.10068	0.02055	0.01144	-0.000548072
-0.0263	-0.00223	-0.00748	0.02817	-0.00914	-0.06563	0.06433	-0.01855	-0.02339
-0.0262	0.0016	-0.00383	0.0204	0.00932	-0.05413	0.01424	-0.02289	-0.01652
-0.0261	0.04072	0.00463	0.02049	-0.01715	-0.07896	-0.04764	-0.01682	-0.00939
-0.026	-0.00943	0.00522	-0.00703	0.0122	-0.01542	0.04198	-0.03099	-2.94077e-05
-0.0259	0.000349607	-0.01994	0.06096	0.12072	0.02524	0.00419	-0.00381	0.00166
-0.0258	-0.06029	-0.00491	-0.11207	0.13463	-0.00897	0.02834	0.01284	0.00451
-0.0257	0.02613	-0.00162	-0.06652	-0.000756947	-0.03333	0.05668	-0.00914	0.01038
-0.0256	-0.01473	-0.00463	-0.06805	0.06791	-0.08813	0.04192	0.01689	-0.01213
-0.0255	-0.00917	0.00183	0.01592	0.05658	-0.05813	0.06536	0.01399	0.00776
-0.0254	-0.00751	0.00895	-0.0583	-0.0886	-0.00525	0.12212	0.02235	0.000139837
-0.0253	-0.02312	-0.011	-0.08048	-0.00948	-0.08228	0.01706	-0.00251	-0.00612
-0.0252	-0.01685	0.01327	-0.00416	0.0724	-0.07425	0.06863	-0.0259	0.00187
-0.0251	-0.00977	0.00294	0.07296	-0.0725	-0.07169	0.02731	-0.00349	0.00178
-0.025	0.00158	0.00925	0.02473	-0.02292	-0.06896	-0.05389	0.00227	0.00111
-0.0249	-0.02608	0.01715	0.05325	0.03307	-0.04689	-0.03343	0.0062	0.01061
-0.0248	0.02415	0.00858	0.0171	-0.06426	-0.06356	-0.09101	-0.03871	-0.00319
-0.0247	0.00647	0.01236	-0.00312	0.02489	-0.06029	-0.00193	0.02698	0.00897
-0.0246	0.02298	-0.0196	0.04919	0.02946	-0.05641	-0.05787	-0.00419	0.0053
-0.0245	-0.00692	0.00193	-0.04883	0.02267	-0.07087	0.03495	0.01791	0.01996
-0.0244	-0.01491	0.00148	0.01833	-0.07775	-0.0253	-0.00611	0.02321	0.0038
-0.0243	-0.01013	0.00577	-0.09245	0.03115	-0.03404	-0.04107	0.02579	0.00603
-0.0242	-0.00682	0.01059	-0.0868	-0.02943	-0.0019	0.03125	0.03396	0.00862
-0.0241	-0.04978	0.00412	-0.06781	-0.04446	0.02254	0.09915	0.00225	0.00916
-0.024	-0.01361	-0.00541	-0.09424	-0.00814	0.03634	-0.00547	0.0088	0.02628
-0.0239	-0.03676	0.00584	-0.02975	0.0138	0.03186	0.000327077	0.018	0.03109
-0.0238	-0.01565	0.00115	0.00921	-0.05969	0.04501	0.01268	0.0121	-0.0041
-0.0237	-0.00948	0.000400964	0.00336	0.0468	0.02688	-0.01321	0.01541	0.00319
-0.0236	-0.000288413	0.00619	0.02529	-0.0093	0.06346	-0.03165	0.0257	0.00709
-0.0235	-0.00481	0.02212	0.01447	-0.05648	0.06889	0.0325	0.00278	-0.02459
-0.0234	0.04285	0.00905	0.11238	-0.01527	0.08163	-0.0075	0.00259	-0.00894
-0.0233	0.01647	-0.00244	0.02384	0.05167	0.08722	-0.01633	0.00742	-0.00635
-0.0232	0.00536	0.00738	0.08738	0.00293	0.02046	-0.02672	-0.03276	-0.01522
-0.0231	-0.0031	0.00192	0.02048	-0.04955	0.035	0.09614	0.01633	-0.02052
-0.023	0.02091	-0.00587	0.06169	0.02163	0.0319	0.01396	-0.00313	0.01308
-0.0229	0.00362	0.00114	-0.05628	0.00629	-0.01016	-0.00675	-0.00607	-0.01807
-0.0228	-0.00859	-0.00715	-0.0338	0.0357	-0.02345	0.02901	0.03355	0.00561
-0.0227	0.01401	0.00786	-0.02411	-0.02972	-0.06609	-0.02912	0.00365	-0.01583
-0.0226	0.00135	-0.01072	0.01378	-0.03312	-0.0751	-0.07887	0.03826	-0.01251
-0.0225	-0.01826	0.02275	0.11868	-0.00275	-0.06228	0.0474	0.03769	0.0156
-0.0224	0.01201	0.00367	0.0203	-0.01006	-0.05698	-0.01928	-0.00264	0.01707
-0.0223	-0.00215	-0.00198	0.08274	-0.02425	0.01327	-0.01863	0.01855	-0.01505
-0.0222	-0.007	0.00622	0.02774	-0.04214	0.03096	-0.01086	-0.00111	0.00893
-0.0221	0.05031	0.01817	0.00301	-0.02898	0.00199	0.05266	-0.03819	-0.00125
-0.022	-0.0088	0.0146	0.03775	-0.07019	0.03683	0.01142	-0.005	0.01038
-0.0219	-0.00282	-0.00077923	0.02645	0.0053	-0.00357	0.10315	-0.01183	0.01702
-0.0218	0.02271	-7.68947e-05	0.03791	0.00695	-0.04948	0.03164	-0.01939	-0.00477
-0.0217	-0.025	-0.01023	-0.04247	0.03472	-0.01885	0.00398	-0.0501	0.00944
-0.0216	0.00529	0.01672	0.09081	0.03909	-0.05395	-0.01475	0.01457	-0.01381
-0.0215	0.00612	0.00818	0.04604	-0.02719	-0.07912	-0.07069	-0.00826	0.01266
-0.0214	-0.00771	-0.02004	0.01692	0.0761	-0.07177	-0.04678	0.0334	-0.02866
-0.0213	0.01278	0.00398	0.04378	0.05108	-0.14534	-0.02435	0.02919	0.00821
-0.0212	0.00739	0.01321	-0.11345	-0.03385	-0.13378	0.04501	0.0313	-0.02312
-0.0211	-0.00735	0.00568	0.01152	0.09306	-0.14869	0.04291	-0.00877	0.00204
-0.021	0.0401	0.00509	-0.00228	-0.00732	-0.1485	-0.01123	-0.01525	0.00299
-0.0209	0.00451	-0.01546	0.05796	-0.02764	-0.13002	0.01552	0.00905	-0.00328
-0.0208	0.01248	0.00302	0.07244	-0.07488	-0.18588	0.0878	-0.04404	0.00373
-0.0207	0.01911	-0.00347	-0.04107	0.01333	-0.20834	-0.01391	0.02267	0.01
-0.0206	0.02105	-0.005	0.04247	-0.05132	-0.21041	-0.03984	0.03195	-0.00429
-0.0205	0.02837	-0.000366431	0.0467	-0.01886	-0.21078	0.04591	-0.00182	0.00892
-0.0204	0.00164	0.00525	0.00531	-0.02713	-0.16009	-0.06034	0.013	0.00847
-0.0203	0.01484	-0.00593	0.01956	-0.00659	-0.11492	0.0064	-0.04807	-0.00156
-0.0202	-0.02131	0.00131	0.01819	-0.01294	-0.07373	-0.03647	-0.02462	0.01166
-0.0201	-0.00661	-0.00112	-0.12463	0.02823	-0.02335	0.06501	0.00371	0.000784943
-0.02	-0.03139	0.0038	-0.09383	0.00818	-0.00872	0.02076	-0.03128	0.00592
-0.0199	-0.01313	-0.00811	0.03572	-0.02688	-0.01512	-0.00831	0.06793	-0.00844
-0.0198	-0.01691	0.000586855	0.04638	-0.15287	0.00643	0.05953	0.01704	-0.00226
-0.0197	-0.00932	-0.0019	0.00347	-0.03898	-0.04129	0.05981	0.01799	-0.00985
-0.0196	0.01077	-0.01037	0.02832	-0.06931	0.01028	-0.03053	0.02713	-0.00242
-0.0195	-0.00461	0.00625	0.08537	-0.00161	0.02059	-0.00166	-0.01232	0.02922
-0.0194	0.02622	0.00784	0.12899	-0.01853	-0.00927	0.01408	0.03463	0.00931
-0.0193	0.00263	0.00151	0.03161	0.02722	-0.03523	-0.03913	-0.00168	0.01506
-0.0192	0.02913	0.00531	0.04502	-0.05482	-0.05468	0.04669	-0.01156	0.01538
-0.0191	0.00849	-0.00862	0.08334	-0.03897	-0.01783	-0.00882	0.02546	0.01313
-0.019	-0.00166	-4.0448e-05	-0.07644	-0.00484	-0.01064	0.02566	0.01106	0.0051
-0.0189	-0.01947	0.00688	-0.01112	-0.0052	-0.03295	0.06064	0.02218	0.00998
-0.0188	-0.00551	0.00244	-0.01476	0.0121	-0.00194	-0.02498	0.00926	-0.01015
-0.0187	-0.04824	0.01687	0.0288	0.04636	-0.00211	0.06073	0.00465	0.00618
-0.0186	0.0059	0.00281	-0.08234	0.1019	-0.01428	0.06255	-0.00113	-0.01531
-0.0185	-0.02692	-0.00397	0.07965	0.00905	0.00795	-0.03975	0.02254	-0.00149
-0.0184	-0.00365	-0.0063	-0.09363	0.05948	-0.02979	0.02052	-0.00594	-0.02036
-0.0183	-0.01667	0.0043	0.03466	0.00959	-0.04071	-0.11586	0.02742	-0.01096
-0.0182	0.01066	0.00931	-0.00352	0.03349	0.00372	0.02968	0.00338	-0.00219
-0.0181	0.0035	0.01226	0.0584	-0.01252	-0.04217	-0.03073	0.00555	-0.00948
-0.018	0.00629	-0.00121	-0.01654	-0.02576	-0.04604	0.000146076	0.02111	-0.00256
-0.0179	0.02722	-0.00252	0.06366	0.03054	-0.08298	0.04554	-0.01249	0.02872
-0.0178	0.00931	-0.01444	0.14749	0.05431	-0.11187	-0.00144	0.01003	0.01451
-0.0177	-0.00479	0.00986	-0.02089	-0.04402	-0.09583	-0.0094	-0.01718	0.01445
-0.0176	0.00616	0.01087	-0.09355	0.00795	-0.14694	0.04055	-0.03744	0.01736
-0.0175	-0.01022	0.00802	0.04293	-0.02394	-0.12082	0.03096	0.000245451	-0.0094
-0.0174	-0.01123	0.00123	0.07512	-0.0026	-0.06499	-0.00727	-0.00438	0.01056
-0.0173	-0.0133	-0.00386	-0.08328	-0.02431	-0.07279	-0.00135	0.02928	0.00412
-0.0172	-0.000321431	-0.00473	-0.0547	-0.04259	-0.05532	-0.02373	-0.01129	-0.01271
-0.0171	-0.01671	0.02301	0.00488	0.00646	-0.05562	0.00598	0.000786715	0.0032
-0.017	-0.02582	-0.00309	-0.02214	-0.02076	-0.09615	-0.0608	0.02391	-0.000120503
-0.0169	0.01137	0.00652	0.02245	0.03027	-0.07529	-0.00591	0.01444	-0.01157
-0.0168	-0.02315	0.000557408	0.06844	-0.0011	-0.09135	0.06033	-0.00608	0.00824
-0.0167	0.00697	0.00689	0.05267	-0.0408	-0.11431	0.03402	0.00601	-0.02356
-0.0166	0.0241	-0.00985	0.12434	-0.005	-0.08451	0.03199	-0.00635	0.02887
-0.0165	0.01445	0.01214	0.000770422	-0.02101	-0.10451	-0.06984	0.00353	0.02785
-0.0164	-0.01001	0.00364	-0.04352	0.05844	-0.05769	-0.03182	0.00542	-0.01744
-0.0163	-0.00234	0.01138	0.03878	0.024	-0.02277	0.04756	-0.01518	0.00677
-0.0162	-0.00395	0.00299	0.04499	-0.04375	-0.03996	-0.00359	-0.00424	0.0201
-0.0161	0.00666	-0.00469	0.04295	-0.08497	0.03391	-0.05208	0.01744	-0.00748
-0.016	0.01827	0.0092	0.01766	0.0026	0.04856	0.0115	0.03182	0.00585
-0.0159	0.01315	-0.01975	-0.11456	0.04191	0.029	-0.04577	-0.00331	0.01951
-0.0158	0.01141	0.00464	0.05029	0.04546	0.04504	0.02958	-0.000686126	0.00596
-0.0157	0.02069	-0.01243	-0.01239	-0.03506	0.00365	0.03236	-0.02492	-0.01861
-0.0156	0.01611	-0.00495	-0.03216	-0.02775	-0.01285	0.05633	0.01559	-0.02363
-0.0155	0.00789	-0.00395	-0.04002	-0.01511	-0.03511	0.0397	-0.01067	0.01096
-0.0154	-0.01184	0.01151	-0.10582	0.06125	-0.06482	0.1194	0.02945	-0.01594
-0.0153	-0.00708	0.00463	0.08965	0.06731	-0.0168	-0.02704	0.02673	0.00678
-0.0152	-0.02857	-0.01388	0.08206	-0.00882	-0.00925	-0.01548	0.02972	-0.00862
-0.0151	-0.00224	0.00157	0.00885	0.07317	0.00454	0.03751	0.0073	-0.00971
-0.015	0.00774	-0.000554738	-0.00398	0.01128	0.04428	-0.02543	-0.00141	0.0096
-0.0149	0.01545	0.01273	0.11228	0.000661021	0.00161	0.06214	-0.03241	0.00232
-0.0148	0.01221	0.01254	-0.02995	-0.0456	0.00636	0.01744	-0.0338	0.00353
-0.0147	0.000670434	-0.00846	-0.02495	0.09172	0.04537	0.11085	-0.00298	-0.01509
-0.0146	0.02161	0.01292	0.01927	0.07223	0.03866	0.01299	-0.00675	-0.00104
-0.0145	-0.00065362	-0.00814	0.05125	0.01542	0.03821	-0.00295	0.00144	-0.00717
-0.0144	0.0017	-0.00349	-0.03199	0.10164	-0.00267	-0.01084	0.01826	0.01141
-0.0143	0.02025	0.02399	0.07292	0.06864	-0.00698	0.01053	0.03293	-0.00546
-0.0142	0.00293	-0.00605	-0.0737	0.04537	-0.00749	-0.01991	-0.00736	0.01557
-0.0141	-0.0099	0.00181	-0.06815	0.09516	-0.06694	0.03125	-0.00851	-0.00276
-0.014	0.00596	0.00776	-0.06903	-0.01338	-0.05895	0.0698	0.01737	0.01751
-0.0139	-0.01171	-0.01783	0.04175	0.01268	-0.07381	-0.06413	-0.000529987	-0.02056
-0.0138	-0.02389	0.00781	0.02445	-0.04125	-0.10165	0.01603	-0.01672	-0.00447
-0.0137	-0.0129	-0.00552	-0.08449	0.04306	-0.07992	-0.03789	0.00723	-0.02894
-0.0136	-0.0101	0.02067	0.04	-0.09267	-0.07961	-0.04468	0.01393	-0.013
-0.0135	-0.01282	0.000601919	-0.00708	-0.08615	-0.08139	-0.05127	-0.0133	0.01522
-0.0134	0.00679	-0.00338	-0.02132	0.01799	-0.00244	-0.04359	-0.02091	0.02533
-0.0133	0.000916849	0.01222	-0.05278	-0.05075	0.04184	-0.04046	0.0278	0.01549
-0.0132	-0.02049	-0.00143	0.0073	0.05059	0.08035	0.01464	-0.00973	0.03115
-0.0131	0.0189	-0.00833	-0.02477	0.03454	0.08761	-0.08499	-0.01245	0.00881
-0.013	0.03438	-0.000640778	-0.01443	0.04463	0.07304	-0.0138	-0.00406	0.0184
-0.0129	-0.01545	0.02588	-0.07479	0.00725	0.13763	-0.00684	0.00266	-0.00732
-0.0128	-0.00545	0.01244	0.05315	0.01184	0.11087	0.01902	0.05732	-0.0058
-0.0127	-0.01635	0.00857	-0.02237	0.01231	0.0777	0.03054	0.04374	-0.00318
-0.0126	0.02581	0.01262	-0.00664	0.06417	0.09925	-0.05333	0.02768	0.00174
-0.0125	-0.02221	0.02411	0.03561	-0.06488	0.03616	-0.00944	-0.04842	-0.0092
-0.0124	-0.03529	0.000283038	0.05567	-0.10407	0.05707	-0.04705	-0.01196	-0.02191
-0.0123	-0.03453	-0.00162	-0.03026	-0.02266	0.06111	-0.01107	0.00464	0.00803
-0.0122	-0.0227	0.00909	-0.02924	0.06715	0.02812	-0.05787	-0.03053	-0.01818
-0.0121	0.04279	0.00518	-0.00889	0.04469	0.000599635	0.01507	0.00437	-0.000624035
-0.012	0.02358	0.00747	0.01687	0.05624	-0.01434	-0.02396	-0.02895	-0.01246
-0.0119	-0.01494	-0.00954	-0.03611	-0.01221	-0.04698	0.01967	-0.01303	-0.00798
-0.0118	-0.02375	0.00434	0.02889	0.05387	-0.03656	-0.09963	0.01208	0.01173
-0.0117	-0.000496394	0.00249	-0.0036	0.07346	-0.04058	-0.04715	0.00471	0.01419
-0.0116	0.01993	0.00204	-0.00388	0.08335	-0.02885	-0.02433	-0.00353	0.02205
-0.0115	-0.000967091	0.00124	0.03543	0.02518	0.0105	-0.02902	0.03023	-0.00795
-0.0114	-0.00895	0.01116	-0.01481	-0.03819	-0.00154	-0.00886	-0.00223	-0.00268
-0.0113	-0.0429	0.00138	-0.06125	0.06278	0.05414	0.04066	0.02792	-0.00438
-0.0112	0.01882	-0.00156	-0.0457	-0.07814	0.09499	-0.03873	-0.03804	0.01851
-0.0111	0.00993	-0.00661	0.04584	0.0491	0.05918	0.02517	0.00585	-0.01113
-0.011	0.000517774	-0.00524	-0.03875	0.03183	0.08624	-0.03168	0.00966	-0.00377
-0.0109	0.01218	0.00479	-0.00523	-0.10784	0.08135	-0.04589	0.00772	0.00131
-0.0108	0.0284	-0.00781	0.03048	0.07859	0.0539	0.01291	-0.00328	-0.02958
-0.0107	0.00972	-0.00111	0.01107	0.03056	0.0685	-0.01392	0.01876	0.000490192
-0.0106	0.02978	-0.000970897	-0.1226	-0.01035	0.05579	0.05796	-0.02542	-0.02691
-0.0105	0.01158	-0.00222	0.11353	0.05926	0.03548	-0.01831	0.00289	0.01209
-0.0104	0.00225	0.01493	0.07827	-0.05542	0.08417	0.01141	-0.01513	0.01365
-0.0103	-0.0163	-0.00506	0.05555	-0.01979	0.11202	0.06052	-0.00165	0.01412
-0.0102	-0.01021	0.00503	0.03068	0.06503	0.11897	0.06618	0.03899	0.00915
-0.0101	-0.02835	-0.00534	-0.06893	0.02874	0.10746	0.0317	-0.02412	0.01931
-0.01	-0.02987	0.01015	0.01851	-0.0755	0.08031	-0.0271	0.02307	0.01688
-0.0099	-0.02282	-0.00511	-0.01398	-0.06038	0.03258	-0.08928	-0.00845	-0.00307
-0.0098	-0.00749	-0.000344677	-0.07935	0.06342	-0.04904	-0.02746	0.0024	0.00177
-0.0097	0.01853	0.01393	0.05141	0.11365	-0.09294	0.000361989	-0.01018	-0.00997
-0.0096	-0.00353	-0.01388	0.02522	-0.01606	-0.09364	-0.01204	0.0216	0.00671
-0.0095	0.03639	0.01266	-0.00115	0.04348	-0.11215	0.0391	-0.02651	-0.02426
-0.0094	0.01098	-0.00975	0.03258	-0.06838	-0.05862	-0.03537	0.00234	-0.01104
-0.0093	0.01706	0.00059556	0.09355	0.00991	-0.06894	0.04799	-0.04499	0.00786
-0.0092	-0.0072	0.01354	0.11454	0.04261	-0.05945	0.02516	-0.01145	-0.00779
-0.0091	0.01287	0.00596	0.04318	0.07499	-0.03002	0.03211	0.02007	-0.0073
-0.009	0.00435	0.01389	-0.00305	-0.12203	0.00749	0.06369	0.00313	-0.00527
-0.0089	0.00362	-0.000276999	-0.03113	0.0164	0.05649	0.08156	-0.02816	-0.01699
-0.0088	-0.01168	0.00941	-0.05474	-0.04486	0.06334	-0.06411	0.01437	0.0388
-0.0087	-0.01696	-0.0159	-0.00741	0.03904	0.04205	0.00849	-0.02682	-0.01636
-0.0086	-0.01195	-0.00371	0.03829	0.0659	0.03514	-0.01495	-0.01147	0.00238
-0.0085	0.0002715	-0.00526	-0.093	-0.04773	0.01606	-0.02378	-0.00547	-0.00251
-0.0084	-0.01943	0.0044	-0.02687	0.02034	0.05028	-0.000426174	-0.0336	0.02087
-0.0083	0.00627	0.01068	-0.08714	0.01994	0.10667	0.02898	-0.02993	-0.00432
-0.0082	-0.00762	-0.0062	0.04219	-0.07733	0.08257	0.04074	-0.00621	-0.00231
-0.0081	-0.02254	0.01429	0.06641	0.06007	0.04227	-0.02218	0.000688046	-0.01084
-0.008	0.00117	0.01274	0.02755	0.01993	-0.00489	0.0175	0.03145	0.000924326
-0.0079	-0.04383	0.01376	0.0908	-0.00477	-0.07834	-0.04248	-4.61105e-06	0.00689
-0.0078	-0.01657	0.01729	0.00222	0.04876	-0.08747	0.0268	-0.01761	0.01032
-0.0077	0.00128	0.01454	0.01752	-0.01698	-0.11748	-0.02592	0.00762	-0.01608
-0.0076	-0.01954	-0.00272	0.09452	-0.07748	-0.11885	0.03074	-0.00461	0.0149
-0.0075	-0.01504	0.00553	0.01976	-0.01717	-0.08802	0.05099	0.00597	-0.01178
-0.0074	-0.04146	0.00578	-0.03774	0.0627	-0.12542	-0.03278	0.01476	0.02021
-0.0073	0.0084	-0.00451	0.03374	0.00681	-0.11106	0.0407	0.00969	0.01476
-0.0072	0.00988	-0.00289	0.0482	-0.0248	-0.06738	0.04679	0.00604	0.00262
-0.0071	-0.00658	0.00563	-0.09529	0.05923	-0.00124	0.00696	-0.00707	0.01436
-0.007	-0.00465	-0.0097	0.0816	0.01884	0.03994	0.04354	-0.0181	0.0233
-0.0069	4.08798e-06	-0.00663	-0.05098	0.05033	0.06686	-0.06865	-0.04015	-0.02057
-0.0068	-0.0065	0.000200452	0.0511	-0.02414	0.03653	-0.04735	0.000759595	0.00224
-0.0067	0.00248	0.00623	0.00264	0.06939	0.03765	0.01663	-0.02014	0.01193
-0.0066	-0.00581	-0.00798	-0.04426	0.1763	-0.01344	-0.07987	0.000907979	0.01379
-0.0065	0.01117	0.0062	0.13307	0.04557	0.00951	0.00141	-0.00802	-0.02706
-0.0064	-0.00565	0.00886	0.02145	-0.09747	-0.02005	-0.08339	-0.00531	0.01025
-0.0063	-0.01371	0.00223	-0.02231	-0.0145	-0.01303	0.01064	0.03981	-0.0045
-0.0062	-0.00873	0.0148	0.035	0.03301	0.02433	0.04162	0.02406	-0.02854
-0.0061	0.02051	-0.00428	0.00311	-0.01476	-0.00186	0.01715	0.01942	-0.01135
-0.006	-0.0332	-0.00629	-0.05196	-0.14667	-0.00661	-0.06284	-0.00874	0.00392
-0.0059	0.00641	0.0025	-0.02471	0.03467	-0.00446	0.04474	0.03218	0.01882
-0.0058	0.00116	0.00813	-0.04306	0.00851	-0.00715	0.000322727	0.03837	0.01321
-0.0057	-0.00523	-0.00284	0.09252	0.06493	0.06058	-0.01275	0.01374	0.01466
-0.0056	0.01271	0.000340013	0.02595	0.10486	0.0876	0.02874	0.00393	0.01829
-0.0055	0.02118	0.01309	-0.04017	-0.012	0.10812	-0.03294	-0.02343	0.00783
-0.0054	-0.00719	0.00288	0.08025	-0.0403	0.11479	0.03771	0.01101	-0.01639
-0.0053	-0.04448	0.00953	-0.02601	0.08649	0.09174	0.01479	0.01701	-0.01486
-0.0052	-0.0071	-0.00322	0.03521	0.07166	0.05356	-0.03621	-0.03018	0.01131
-0.0051	0.00285	-0.00454	0.13622	-0.00568	0.04527	0.07053	0.03784	0.00989
-0.005	-0.01855	0.00223	0.07613	0.02231	-0.03837	0.03227	0.00548	0.01875
-0.0049	-0.01928	-0.00736	0.03566	-0.01504	-0.06873	-0.00806	-0.03111	-0.000344136
-0.0048	0.02425	-0.01485	-0.09242	0.01683	-0.08059	0.07987	-0.03995	-0.00423
-0.0047	-0.000352207	-0.00668	0.07972	-0.03127	-0.12408	-0.07691	0.02309	-0.00535
-0.0046	-0.00959	-0.01226	0.0552	-0.02081	-0.10234	-0.00558	-0.0092	-0.01302
-0.0045	0.01111	-0.00571	-0.0537	0.09395	-0.12707	0.01727	0.000408167	-0.00274
-0.0044	0.01371	0.00287	-0.08415	0.06371	-0.1047	0.01072	-0.01561	-0.00438
-0.0043	0.0356	-0.00602	0.10461	0.0879	-0.02698	0.03317	-0.01507	0.01199
-0.0042	-0.00616	0.00706	-0.00637	0.04599	-0.05092	-0.03816	0.00616	-0.00139
-0.0041	0.00158	0.00256	-0.03901	-0.02245	-0.04406	-0.00978	-0.00414	0.01229
-0.004	0.00193	-0.01024	0.07704	-0.01714	-0.03011	0.02723	0.00924	0.000627571
-0.0039	-0.01652	0.00707	-0.08294	0.05348	-0.04316	0.01086	0.01258	-0.00551
-0.0038	-0.00337	0.01182	-0.07201	-0.11684	-0.00926	0.02543	0.00393	0.0154
-0.0037	-0.03292	0.00909	0.00106	0.07313	0.01401	0.04035	0.000148006	-0.01467
-0.0036	-0.01356	-0.0091	0.09478	0.07946	0.0009996	-0.00495	0.02976	0.00617
-0.0035	-0.00978	0.01258	0.07544	-0.01869	0.04808	0.02955	-0.00695	-0.02136
-0.0034	0.00655	0.02276	0.03813	0.01461	0.03489	-0.01119	-0.00364	0.000464012
-0.0033	0.00301	-0.000189	0.06121	0.000295737	0.04611	-0.0513	-0.03594	0.00573
-0.0032	0.01276	-0.01079	0.02883	-0.00214	0.04321	0.01021	0.01051	-0.0006673
-0.0031	0.00802	-0.00269	-0.01739	-0.00184	-0.00299	-0.08534	0.03768	-0.01097
-0.003	0.01399	-0.00595	-0.10886	-0.01671	-0.00417	0.04405	-0.00676	-0.01219
-0.0029	0.00573	-0.00982	-0.06938	-0.01506	-0.00397	0.02305	0.03304	0.00163
-0.0028	0.01589	0.01005	0.0176	-0.07764	-0.0148	-0.03219	0.0031	-0.00798
-0.0027	0.01499	0.00235	0.06459	-0.03597	0.03016	0.07013	0.00913	0.01573
-0.0026	0.01091	-0.00827	0.07201	-0.05994	0.05328	0.01422	0.00207	0.00133
-0.0025	-0.0026	-0.01098	-0.03909	0.00819	0.08095	-0.06067	0.03656	0.0129
-0.0024	-0.00762	-0.00815	0.09462	-0.03728	0.14196	-0.02241	-0.0088	0.01426
-0.0023	-0.00894	0.00316	0.05473	0.05728	0.10272	-0.01456	-0.01206	0.01386
-0.0022	0.01168	0.00225	0.02526	-0.02134	0.09287	-0.00198	-0.03339	-0.00409
-0.0021	0.00597	0.00887	0.00212	0.01486	0.04223	0.00911	-0.0029	-0.02281
-0.002	-0.02478	0.01783	0.03334	0.01133	-0.03473	-0.09596	-0.00368	0.00117
-0.0019	0.01212	0.01942	0.02199	-0.07375	-0.03591	-0.01349	-0.00257	-0.00199
-0.0018	-0.03738	0.02126	0.02823	-0.05615	-0.10679	0.05037	0.00358	-0.01079
-0.0017	-0.02996	0.00836	-0.06396	-0.02692	-0.11398	-0.01961	0.03003	0.00642
-0.0016	0.00919	-0.00566	-0.02532	-0.02101	-0.05212	0.02034	-0.00464	-0.00157
-0.0015	-0.00692	-0.00481	-0.07609	0.00385	-0.03601	0.03243	0.0093	-0.00182
-0.0014	0.02116	-0.01308	0.06309	0.04769	0.02894	-0.03659	0.02421	-0.01086
-0.0013	-0.02751	0.00933	0.12505	-0.08042	0.05538	0.12168	-0.00307	-0.00449
-0.0012	0.0041	-0.00212	-0.07239	-0.02661	0.07238	-0.00817	-0.00251	-0.00178
-0.0011	0.02678	0.01079	0.05149	0.04752	0.11157	-0.02715	0.04765	0.02233
-0.001	0.00615	0.01747	0.12019	-0.04463	0.11719	0.00525	-0.01227	0.00151
-0.0009005	-0.02163	0.01402	-0.02988	-0.03686	0.06835	-0.08982	-0.01021	-0.00641
-0.0008005	0.0306	0.00185	-0.01421	0.04065	0.0979	0.00678	0.00429	0.01318
-0.0007005	-0.01788	0.000227932	0.04982	0.07528	0.01065	0.07964	-0.00473	-0.00197
-0.0006005	0.00812	-0.00104	-0.05736	-0.01983	0.03427	-0.02676	0.02155	-0.00206
-0.0005005	-0.02383	-0.00815	0.06287	0.00959	0.05053	0.05318	-0.0141	0.00276
-0.0004005	0.01981	-0.00695	-0.01181	-0.08731	0.04548	0.02444	-0.00197	0.00947
-0.0003005	-5.22499e-05	0.0073	-0.00256	-0.02852	0.1184	-0.01296	0.02457	-0.01124
-0.0002005	-0.01263	-0.00279	-0.14776	-0.01747	0.12523	-0.02922	0.05874	0.01807
-0.0001005	-0.01737	-0.02249	-0.0106	0.00594	0.10465	0.01122	0.00396	-0.02102
0	0.01942	0.00246	0.17024	0.02992	0.12347	-0.02418	-0.02716	0.00566
0.0001	0.0604	0.00779	0.38842	0.00624	0.08466	-0.00196	0.02645	0.00188
0.0002	0.07585	0.00494	0.47135	0.01277	0.05215	-0.05056	-0.02074	0.00291
0.0003	0.1189	0.00612	0.86441	-0.04798	0.06729	0.07599	-0.01018	-0.00222
0.0004	0.21544	0.01169	1.197	0.03533	0.0465	0.01385	-0.03878	0.00577
0.0005	0.32377	0.054	1.81467	-0.00989	0.05139	-0.04234	-0.0026	-0.00195
0.0006	0.43204	0.04087	2.42637	0.06892	-0.00689	0.03812	-0.00674	0.02065
0.0007	0.5468	0.05673	2.97267	-0.01267	-0.08169	-0.00664	-0.00386	0.00814
0.0008	0.74227	0.09207	3.65255	0.10856	-0.0388	-0.00862	-0.01154	0.01937
0.0009	0.93238	0.12072	4.43988	0.02804	-0.06048	0.00495	0.02267	-0.01018
0.001	1.09826	0.1276	5.07073	0.14127	-0.04415	-0.07464	0.04245	0.0131
0.0011	1.30215	0.15672	5.80421	0.20084	-0.02724	-0.03806	0.0348	0.00372
0.0012	1.54487	0.23419	6.46572	0.17602	0.000986328	-0.00799	0.12045	0.01203
0.0013	1.83362	0.28185	7.17904	0.20346	0.08058	-0.01258	0.22523	0.01315
0.0014	2.18856	0.33279	7.74912	0.25913	0.16302	0.0881	0.43434	0.00996
0.0015	2.62605	0.46229	8.27355	0.29908	0.23696	-0.00601	0.67041	0.04654
0.0016	3.20192	0.57491	8.62841	0.27393	0.30114	0.00439	1.06944	0.0705
0.0017	3.77102	0.72657	9.13777	0.28382	0.40141	0.11099	1.54831	0.10387
0.0018	4.49587	0.89182	9.46636	0.42131	0.49867	0.01149	2.16242	0.16609
0.0019	5.29941	1.07231	9.8014	0.46733	0.59621	0.06216	2.88771	0.22556
0.002	6.08319	1.28983	10.1715	0.49615	0.6739	0.03816	3.64525	0.32313
0.0021	6.9056	1.52251	10.2998	0.5268	0.83695	-0.02361	4.42888	0.48056
0.0022	7.62286	1.77223	10.5767	0.61909	1.04479	0.02325	5.23009	0.57958
0.0023	8.40928	2.00213	10.6379	0.57919	1.26861	0.0783	5.99425	0.72989
0.0024	9.11341	2.26287	10.7713	0.58131	1.58529	0.134	6.72194	0.88741
0.0025	9.74247	2.51107	10.7637	0.66875	1.89808	0.10367	7.4309	1.05928
0.0026	10.3219	2.76734	10.8432	0.67685	2.33486	0.16996	8.04552	1.22831
0.0027	10.8105	3.00537	10.9208	0.78523	2.75539	0.1308	8.60743	1.38463
0.0028	11.2639	3.22701	10.9938	0.8405	3.19313	0.10383	9.12302	1.55468
0.0029	11.6488	3.43223	10.9174	0.87962	3.65109	0.06212	9.52946	1.70468
0.003	11.9282	3.61239	10.9575	0.93913	4.09932	0.18145	9.83405	1.86462
0.0031	12.1849	3.79089	10.9828	0.89188	4.57689	0.21317	10.1409	2.00787
0.0032	12.4205	3.9556	11.009	1.06816	5.08317	0.15357	10.4179	2.13371
0.0033	12.5714	4.09619	11.0114	1.00179	5.57952	0.24778	10.6014	2.27046
0.0034	12.7704	4.21254	11.0356	1.09773	6.0685	0.2517	10.7584	2.36974
0.0035	12.8747	4.31014	10.9401	1.12205	6.53227	0.26471	10.9205	2.47772
0.0036	12.9784	4.4229	10.9198	1.16857	7.00295	0.38187	10.9964	2.56855
0.0037	13.0074	4.46827	10.7736	1.08007	7.45675	0.37116	11.0912	2.63191
0.0038	13.073	4.54481	10.8382	1.21477	7.88059	0.44001	11.157	2.70594
0.0039	13.0932	4.58115	10.7451	1.1076	8.25094	0.43879	11.1797	2.76815
0.004	13.1098	4.64259	10.6919	1.12748	8.60833	0.42929	11.1509	2.79318
0.0041	13.1266	4.67439	10.7268	1.1224	8.89358	0.55094	11.1712	2.83934
0.0042	13.092	4.70263	10.7309	1.10156	9.16729	0.5702	11.1467	2.879
0.0043	13.0711	4.72327	10.6448	1.26708	9.41868	0.69137	11.097	2.89631
0.0044	13.0448	4.73387	10.6797	1.17556	9.60806	0.74152	11.0973	2.89165
0.0045	13.0413	4.747	10.505	1.20486	9.80742	0.67448	11.1051	2.92382
0.0046	13.005	4.75317	10.5536	1.14849	9.89682	0.82835	11.0588	2.93493
0.0047	12.9722	4.77609	10.5191	1.16776	10.0015	0.86516	10.9942	2.95934
0.0048	12.9703	4.77523	10.4809	1.26974	10.0675	0.88587	11.0081	2.95586
0.0049	12.9397	4.76713	10.5073	1.25355	10.0816	0.97079	10.9909	2.96926
0.005	12.8911	4.7536	10.4837	1.2259	10.1321	1.01912	10.9504	2.92646
0.0051	12.8656	4.74885	10.3974	1.22266	10.1648	0.95359	10.9267	2.94626
0.0052	12.8198	4.77992	10.3709	1.14233	10.1615	1.11165	10.8602	2.947
0.0053	12.7783	4.76601	10.2599	1.26399	10.1774	1.16364	10.8116	2.94914
0.0054	12.7583	4.73749	10.192	1.1473	10.2053	1.06807	10.8179	2.9451
0.0055	12.6911	4.74411	10.2488	1.18177	10.2117	1.14547	10.7619	2.9448
0.0056	12.6918	4.72526	10.1964	1.24034	10.2585	1.07968	10.7226	2.92287
0.0057	12.6467	4.72405	10.1921	1.06438	10.2887	1.17452	10.6779	2.92243
0.0058	12.5725	4.70539	10.1416	1.25191	10.2653	1.20071	10.5968	2.92434
0.0059	12.5551	4.69645	10.0987	1.24735	10.2861	1.20449	10.5799	2.90726
0.006	12.5086	4.69456	10.1978	1.16051	10.218	1.28058	10.513	2.88077
0.0061	12.4644	4.66719	10.1062	1.22595	10.2546	1.19622	10.538	2.85519
0.0062	12.4293	4.65036	9.99385	1.14441	10.238	1.23669	10.4897	2.86315
0.0063	12.4303	4.64674	10.0452	1.15317	10.171	1.2696	10.4311	2.82757
0.0064	12.3521	4.61587	9.96088	1.2787	10.1776	1.27262	10.3865	2.85402
0.0065	12.3293	4.61211	9.9135	1.147	10.1559	1.27518	10.363	2.84383
0.0066	12.314	4.59365	9.93565	1.18696	10.1035	1.33741	10.3276	2.83629
0.0067	12.237	4.57616	9.86612	1.19463	10.0619	1.30851	10.3132	2.83416
0.0068	12.2384	4.58537	9.87339	1.13548	10.0066	1.42011	10.2904	2.80564
0.0069	12.2103	4.5605	9.81474	1.09578	9.95093	1.403	10.2415	2.80431
0.007	12.1672	4.52981	9.82356	1.10487	9.937	1.30226	10.1645	2.80694
0.0071	12.1394	4.53021	9.75737	1.16908	9.88508	1.41603	10.1382	2.78447
0.0072	12.1263	4.51578	9.80927	1.18283	9.87507	1.38886	10.1002	2.76537
0.0073	12.0698	4.51653	9.80848	1.1602	9.88384	1.37747	10.0642	2.75254
0.0074	12.0647	4.49046	9.78752	1.17092	9.91337	1.43506	10.0811	2.73164
0.0075	11.9924	4.47689	9.69053	1.21772	9.96164	1.36785	9.97443	2.71748
0.0076	12.0012	4.46547	9.61443	1.17877	9.91353	1.36743	9.98262	2.70342
0.0077	11.921	4.4508	9.65959	1.26272	9.86081	1.40006	10.0008	2.68859
0.0078	11.8728	4.42317	9.5355	1.13325	9.83287	1.40951	9.90806	2.66464
0.0079	11.861	4.44024	9.62113	1.04584	9.74747	1.41277	9.90198	2.64642
0.008	11.8363	4.41034	9.53003	1.12776	9.70912	1.39417	9.89154	2.66348
0.0081	11.8472	4.40409	9.63002	1.12527	9.65221	1.37336	9.87329	2.64338
0.0082	11.7894	4.39328	9.48761	1.09054	9.58156	1.4425	9.85628	2.6622
0.0083	11.7829	4.38025	9.44529	1.11962	9.58077	1.35908	9.81603	2.62164
0.0084	11.7731	4.3535	9.40443	1.13287	9.55627	1.38894	9.77954	2.63106
0.0085	11.7254	4.34473	9.45981	1.02654	9.55178	1.46002	9.69857	2.6132
0.0086	11.6718	4.32537	9.3633	1.10314	9.58342	1.27362	9.69826	2.59086
0.0087	11.667	4.31554	9.42881	1.0422	9.57682	1.40907	9.64843	2.57766
0.0088	11.6363	4.28738	9.39052	1.05543	9.61974	1.413	9.64707	2.57978
0.0089	11.5926	4.2709	9.27641	0.999	9.60676	1.33336	9.63837	2.55994
0.009	11.5773	4.25236	9.26196	1.08812	9.54278	1.41583	9.61204	2.54843
0.0091	11.5597	4.23586	9.33796	1.07715	9.5651	1.3716	9.64315	2.50114
0.0092	11.5174	4.23372	9.28678	1.08405	9.51931	1.3952	9.54611	2.50693
0.0093	11.4842	4.23392	9.26447	1.08214	9.47004	1.28182	9.57238	2.51118
0.0094	11.472	4.21403	9.17305	1.15256	9.47558	1.26576	9.52983	2.47353
0.0095	11.4582	4.20203	9.21189	1.06252	9.4237	1.3075	9.50299	2.43992
0.0096	11.4003	4.19839	9.20444	1.0242	9.38874	1.38828	9.45756	2.4744
0.0097	11.3871	4.16512	9.23444	1.0835	9.36554	1.23411	9.45775	2.44478
0.0098	11.3819	4.16301	9.20703	0.97878	9.34622	1.31988	9.39888	2.42938
0.0099	11.3704	4.14243	9.12529	1.01867	9.36243	1.36026	9.40303	2.42797
0.01	11.3395	4.11549	9.12393	1.06484	9.33788	1.30863	9.36882	2.42945
0.0101	11.3185	4.10593	9.05592	0.88893	9.35483	1.35436	9.37307	2.3916
0.0102	11.2895	4.09079	9.12661	1.04189	9.34703	1.27009	9.30122	2.39568
0.0103	11.2445	4.08512	9.11702	1.0476	9.29566	1.3897	9.31843	2.4006
0.0104	11.2096	4.06275	9.18833	0.96102	9.31902	1.34058	9.28084	2.35864
0.0105	11.2019	4.04424	8.97282	1.03775	9.34996	1.31871	9.24556	2.33458
0.0106	11.1576	4.02651	9.13334	0.9861	9.25655	1.33353	9.27526	2.33583
0.0107	11.1321	4.02471	9.05244	1.08108	9.20128	1.3447	9.20282	2.32199
0.0108	11.1407	4.00904	9.07393	0.97591	9.11113	1.28552	9.23472	2.29787
0.0109	11.1355	4.01482	9.01474	1.01304	9.04666	1.32481	9.17999	2.30018
0.011	11.0913	3.96732	8.90607	1.00097	9.00718	1.29855	9.18476	2.27191
0.0111	11.0577	3.97152	8.9039	1.05129	8.99779	1.35231	9.12601	2.26832
0.0112	11.044	3.94802	8.92804	0.98621	9.03153	1.25462	9.08316	2.26748
0.0113	11.0056	3.94956	8.78241	0.94168	9.08451	1.28925	9.0722	2.26461
0.0114	11.0019	3.90928	8.97286	0.98172	9.09368	1.31983	9.0676	2.27032
0.0115	10.9239	3.90694	8.84671	1.02842	9.16543	1.37145	9.05811	2.23195
0.0116	10.9355	3.90383	8.73989	1.00754	9.12134	1.2907	9.021	2.23649
0.0117	10.8978	3.90117	8.91797	0.90344	9.07587	1.29167	8.98598	2.22597
0.0118	10.8775	3.87738	8.65062	0.99201	9.08312	1.29291	8.99489	2.18422
0.0119	10.8702	3.84681	8.69654	1.082	9.01786	1.28	8.92741	2.15884
0.012	10.8225	3.84047	8.83481	0.92871	8.96111	1.36468	8.92291	2.19257
0.0121	10.8044	3.82338	8.69982	0.96739	8.92381	1.27077	8.88247	2.16011
0.0122	10.7973	3.81006	8.77449	0.99538	8.85433	1.2998	8.922	2.14944
0.0123	10.7608	3.79315	8.65573	0.90562	8.87909	1.34508	8.87561	2.11618
0.0124	10.7431	3.79322	8.61888	0.97264	8.92935	1.28602	8.84985	2.11107
0.0125	10.7296	3.7816	8.7827	0.85413	9.00556	1.18709	8.85847	2.11558
0.0126	10.6579	3.76766	8.58454	0.94049	9.058	1.31786	8.82083	2.11641
0.0127	10.6467	3.73962	8.52999	0.91109	9.07848	1.24676	8.78077	2.09417
0.0128	10.6164	3.74728	8.60886	0.94831	9.0851	1.24843	8.73325	2.0872
0.0129	10.5776	3.71737	8.54822	0.88663	9.07465	1.23599	8.72481	2.09399
0.013	10.5796	3.71581	8.54337	1.03233	9.00144	1.31413	8.70332	2.04424
0.0131	10.5533	3.70769	8.57493	0.94933	8.99117	1.27956	8.69724	2.0732
0.0132	10.5333	3.67929	8.41597	0.88334	8.937	1.21471	8.65123	2.05925
0.0133	10.4811	3.67183	8.60171	0.87415	8.90337	1.34684	8.62994	2.0458
0.0134	10.4805	3.6569	8.56677	0.96877	8.89108	1.35473	8.56991	2.00737
0.0135	10.444	3.65439	8.36949	0.91368	8.85915	1.26021	8.58424	1.99284
0.0136	10.4081	3.63277	8.5684	0.94395	8.84263	1.26944	8.61459	1.97129
0.0137	10.4068	3.61206	8.41245	0.97645	8.81278	1.24494	8.56806	1.96853
0.0138	10.373	3.60221	8.38034	0.81482	8.84187	1.18135	8.50473	1.95741
0.0139	10.3283	3.59404	8.46768	0.86415	8.85512	1.26829	8.49271	1.95771
0.014	10.3508	3.57796	8.36136	0.92049	8.85724	1.14797	8.47651	1.95451
0.0141	10.2998	3.5484	8.38105	0.88506	8.82683	1.28419	8.4727	1.93086
0.0142	10.2666	3.54002	8.26975	0.89934	8.87858	1.17998	8.4052	1.9478
0.0143	10.2639	3.5187	8.28797	0.79808	8.84752	1.22846	8.42432	1.91084
0.0144	10.2218	3.50138	8.33986	0.92636	8.86944	1.22269	8.38609	1.93499
0.0145	10.2176	3.50042	8.21479	0.79303	8.87887	1.2443	8.34679	1.88983
0.0146	10.1571	3.48211	8.19632	0.77392	8.83709	1.20927	8.36981	1.9047
0.0147	10.1456	3.45806	8.29211	0.80039	8.84429	1.2264	8.30221	1.8721
0.0148	10.1227	3.45936	8.14856	0.92941	8.80081	1.21789	8.33116	1.8678
0.0149	10.0872	3.44385	8.12732	0.78562	8.77408	1.29696	8.28847	1.84295
0.015	10.0681	3.42618	8.11378	0.75382	8.76729	1.22346	8.19808	1.82149
0.0151	9.99736	3.41242	8.22326	0.90173	8.69266	1.14519	8.24051	1.81117
0.0152	10.0296	3.3978	8.07996	0.87095	8.704	1.19059	8.20154	1.78915
0.0153	10.011	3.39981	8.14246	0.75815	8.71747	1.23401	8.16298	1.784
0.0154	9.96511	3.37776	8.08379	0.81741	8.70164	1.26615	8.12854	1.7738
0.0155	9.93143	3.36252	7.97363	0.80304	8.66695	1.19344	8.09556	1.75677
0.0156	9.90602	3.34662	8.1129	0.83897	8.66914	1.24649	8.0886	1.76149
0.0157	9.8843	3.33178	8.0012	0.71586	8.6277	1.17414	8.0559	1.75777
0.0158	9.8477	3.30789	8.03554	0.8261	8.61025	1.19952	8.02257	1.75272
0.0159	9.82451	3.30172	7.99975	0.85302	8.61186	1.11298	8.04074	1.75355
0.016	9.77603	3.29484	7.94482	0.76466	8.63414	1.16234	7.99924	1.73595
0.0161	9.75668	3.27019	7.97674	0.85743	8.63463	1.17916	7.95106	1.72762
0.0162	9.75065	3.24946	7.99507	0.87516	8.59541	1.10594	7.9273	1.7062
0.0163	9.71238	3.23489	7.91575	0.75058	8.63786	1.19498	7.92413	1.69962
0.0164	9.69703	3.22997	7.7773	0.81923	8.61722	1.11287	7.85984	1.67864
0.0165	9.67282	3.2089	7.82531	0.84252	8.58225	1.14807	7.85332	1.66858
0.0166	9.6113	3.22502	7.86124	0.87337	8.57067	1.12404	7.81305	1.67666
0.0167	9.60385	3.19229	7.7995	0.84295	8.53075	1.11734	7.80185	1.64565
0.0168	9.56379	3.16576	7.80372	0.84527	8.50237	1.15384	7.79357	1.64314
0.0169	9.52171	3.16238	7.71007	0.73063	8.46787	1.20147	7.72252	1.62408
0.017	9.55416	3.13948	7.6419	0.77038	8.44402	1.07326	7.7449	1.6491
0.0171	9.5343	3.13304	7.70165	0.8108	8.48305	1.14277	7.68514	1.60601
0.0172	9.45903	3.12567	7.82507	0.80178	8.51398	1.12567	7.68328	1.61476
0.0173	9.4433	3.09537	7.75891	0.73586	8.59136	1.06115	7.63919	1.59335
0.0174	9.41384	3.10899	7.64542	0.86855	8.628	1.16785	7.58227	1.60499
0.0175	9.39426	3.08068	7.59396	0.81302	8.6315	1.1548	7.59432	1.57535
0.0176	9.33683	3.07808	7.58485	0.82936	8.65761	1.15548	7.59019	1.57506
0.0177	9.31902	3.05235	7.67535	0.77499	8.66218	1.14807	7.52538	1.54496
0.0178	9.29657	3.02995	7.51686	0.76513	8.55643	1.11482	7.50485	1.56896
0.0179	9.23568	3.02657	7.63768	0.73425	8.52769	1.06487	7.48824	1.51424
0.018	9.23867	3.01674	7.48709	0.84887	8.47857	1.14104	7.4765	1.53075
0.0181	9.16688	3.01193	7.49123	0.73783	8.41739	1.08065	7.3989	1.50436
0.0182	9.18823	2.98361	7.48123	0.82532	8.38877	1.08606	7.35996	1.49444
0.0183	9.17036	2.96356	7.52597	0.79811	8.33606	1.0413	7.37753	1.49681
0.0184	9.10243	2.95188	7.50615	0.77134	8.32921	1.08912	7.31188	1.47721
0.0185	9.08836	2.92558	7.44461	0.70763	8.34164	1.16458	7.32173	1.47304
0.0186	9.03988	2.9328	7.39461	0.79585	8.2966	1.05439	7.26965	1.47489
0.0187	9.0364	2.89551	7.41779	0.72134	8.30531	1.10473	7.25985	1.47791
0.0188	8.9574	2.89378	7.41902	0.73407	8.29354	1.14406	7.22704	1.4408
0.0189	8.96157	2.85898	7.34259	0.668	8.29335	1.00599	7.20449	1.44508
0.019	8.92	2.87351	7.30919	0.74139	8.33055	1.18428	7.17946	1.43478
0.0191	8.90612	2.86656	7.29703	0.75032	8.31069	1.08856	7.15436	1.42297
0.0192	8.8763	2.84167	7.20358	0.72959	8.28532	1.01545	7.10585	1.42987
0.0193	8.8257	2.8399	7.3027	0.71103	8.29481	1.10569	7.07679	1.41507
0.0194	8.81016	2.81872	7.15042	0.69353	8.29319	0.94791	7.02863	1.4204
0.0195	8.75345	2.81165	7.26856	0.73547	8.29133	1.10453	7.0286	1.38131
0.0196	8.72689	2.79564	7.20842	0.8104	8.2813	1.08807	6.95829	1.37233
0.0197	8.6979	2.76799	7.13228	0.75004	8.2875	1.09687	6.94131	1.36615
0.0198	8.68563	2.76039	7.12786	0.6979	8.30976	1.14116	6.91866	1.35386
0.0199	8.6397	2.74536	7.10365	0.72422	8.27492	1.11263	6.84638	1.30687
0.02	8.61929	2.75151	7.03592	0.65026	8.23689	1.01699	6.86571	1.33248
0.0201	8.60568	2.70991	7.18216	0.71811	8.2486	1.07594	6.85994	1.30698
0.0202	8.52906	2.70486	6.9266	0.67321	8.20383	1.03193	6.80421	1.31703
0.0203	8.54774	2.69637	7.17512	0.71386	8.21979	0.97432	6.78745	1.32521
0.0204	8.51006	2.67509	7.24939	0.67886	8.20999	1.08345	6.73519	1.30921
0.0205	8.48102	2.65957	7.35269	0.69469	8.20737	1.04484	6.70961	1.29707
0.0206	8.52491	2.66275	7.44171	0.66684	8.19486	1.00945	6.66348	1.28765
0.0207	8.4985	2.66304	7.73588	0.61255	8.17944	1.10026	6.63682	1.27604
0.0208	8.50669	2.61618	7.78817	0.69788	8.17523	1.02585	6.61901	1.26882
0.0209	8.5294	2.62027	8.22801	0.67728	8.21263	1.11854	6.57068	1.24161
0.021	8.56796	2.61943	8.44523	0.75891	8.17951	0.99546	6.54041	1.2491
0.0211	8.57053	2.60267	8.77034	0.70414	8.18095	1.03256	6.52305	1.22231
0.0212	8.70071	2.60547	9.10593	0.71447	8.17527	1.04769	6.46219	1.2325
0.0213	8.7438	2.61533	9.40186	0.74034	8.15478	0.96981	6.49519	1.24023
0.0214	8.89432	2.61768	9.76598	0.74778	8.17451	0.99517	6.53478	1.21641
0.0215	9.03046	2.64241	10.1487	0.77063	8.13401	0.96304	6.6025	1.22827
0.0216	9.25712	2.68081	10.3522	0.85126	8.1025	0.92472	6.71939	1.24904
0.0217	9.49033	2.67945	10.5276	0.80181	8.15201	1.05276	6.89796	1.29082
0.0218	9.78473	2.77222	10.7874	0.88955	8.10894	1.0333	7.13287	1.27162
0.0219	10.1422	2.82866	10.9615	0.90698	8.16378	0.97711	7.41727	1.31166
0.022	10.4966	2.91971	11.1625	0.92679	8.20809	1.05455	7.71872	1.35847
0.0221	10.9095	3.02814	11.448	0.90526	8.23368	1.08327	8.09147	1.39347
0.0222	11.2669	3.12615	11.3333	0.9621	8.31513	1.01791	8.46243	1.47409
0.0223	11.7114	3.25607	11.6213	1.01828	8.35364	1.10211	8.86173	1.56573
0.0224	12.01	3.37328	11.5129	1.10573	8.35924	0.98721	9.29642	1.59909
0.0225	12.367	3.51821	11.7812	0.96433	8.3593	1.006	9.66845	1.64845
0.0226	12.7355	3.63611	11.738	1.18383	8.37762	1.06442	10.0218	1.75245
0.0227	12.9747	3.78393	11.6938	1.14856	8.45091	1.0413	10.2998	1.86661
0.0228	13.2184	3.90238	11.8616	1.20727	8.51978	1.05537	10.6036	1.92655
0.0229	13.442	4.01377	11.7551	1.20358	8.54259	1.08563	10.8219	2.00437
0.023	13.6375	4.12023	11.6524	1.26911	8.65561	1.072	11.0559	2.0951
0.0231	13.7878	4.22317	11.6818	1.31211	8.78753	1.15864	11.185	2.18355
0.0232	13.9069	4.3168	11.6978	1.38034	8.90885	1.15449	11.3482	2.24291
0.0233	14.0302	4.3813	11.6802	1.31345	9.06409	1.14083	11.4554	2.31891
0.0234	14.0899	4.4654	11.6769	1.39139	9.18419	1.19586	11.5629	2.36994
0.0235	14.1294	4.52395	11.6719	1.43747	9.30329	1.12505	11.6161	2.41767
0.0236	14.1994	4.57905	11.7233	1.35254	9.44673	1.22469	11.6494	2.48971
0.0237	14.1969	4.6246	11.6598	1.37653	9.53516	1.2337	11.6911	2.52776
0.0238	14.2437	4.67027	11.5597	1.41154	9.66162	1.24786	11.6966	2.58945
0.0239	14.2292	4.68525	11.663	1.45465	9.76941	1.37653	11.7176	2.63495
0.024	14.2284	4.73934	11.5167	1.44679	9.8817	1.36023	11.6711	2.66399
0.0241	14.2274	4.73155	11.5094	1.54057	10.0204	1.37724	11.7106	2.67807
0.0242	14.1944	4.74385	11.3837	1.5939	10.111	1.48554	11.6604	2.6853
0.0243	14.1937	4.76671	11.3218	1.43494	10.209	1.44639	11.6545	2.71271
0.0244	14.1606	4.76488	11.3653	1.41454	10.308	1.50201	11.6225	2.69378
0.0245	14.1343	4.76257	11.3377	1.533	10.3788	1.59497	11.569	2.7246
0.0246	14.0818	4.76573	11.3139	1.45429	10.4479	1.46929	11.5885	2.7261
0.0247	14.0856	4.75702	11.3101	1.43825	10.4496	1.63793	11.491	2.7506
0.0248	14.0279	4.74875	11.2278	1.4865	10.4716	1.65101	11.5028	2.75682
0.0249	13.96	4.74528	11.2933	1.4379	10.501	1.6913	11.4569	2.74472
0.025	13.9514	4.74029	11.1588	1.40516	10.5	1.73703	11.4203	2.78105
0.0251	13.9142	4.75385	11.1653	1.41311	10.5401	1.76467	11.3939	2.74093
0.0252	13.8361	4.72075	11.1494	1.44811	10.6044	1.79803	11.3599	2.76096
0.0253	13.8269	4.71838	11.2135	1.49597	10.6107	1.82191	11.2732	2.75505
0.0254	13.814	4.70844	11.0718	1.36875	10.6159	1.75208	11.257	2.76906
0.0255	13.7673	4.68147	11.001	1.40556	10.6212	1.82702	11.1792	2.76064
0.0256	13.7058	4.67252	10.9197	1.52561	10.5979	1.89715	11.21	2.75198
0.0257	13.6851	4.65774	10.8923	1.38177	10.5965	1.82489	11.1248	2.74892
0.0258	13.6813	4.65307	10.9131	1.35586	10.5576	1.89493	11.112	2.70856
0.0259	13.5988	4.62031	10.726	1.36705	10.5835	1.86386	11.0727	2.7178
0.026	13.5732	4.63498	10.8019	1.42541	10.5805	1.85416	11.0567	2.70833
0.0261	13.5374	4.60368	10.8768	1.37781	10.5377	1.95344	10.9711	2.70056
0.0262	13.4647	4.60684	10.8291	1.40017	10.5577	1.9565	10.9841	2.6664
0.0263	13.441	4.56085	10.87	1.33702	10.5192	1.98625	10.9445	2.6778
0.0264	13.3748	4.5717	10.8463	1.33972	10.5115	1.99163	10.8995	2.66174
0.0265	13.4124	4.54123	10.6325	1.32861	10.5156	1.94776	10.8481	2.65416
0.0266	13.352	4.53049	10.6738	1.48814	10.5133	1.98808	10.8126	2.64779
0.0267	13.2863	4.50341	10.5471	1.40078	10.4771	1.92601	10.7753	2.62889
0.0268	13.3017	4.49957	10.5605	1.35742	10.4717	1.87684	10.7053	2.61098
0.0269	13.2607	4.47832	10.5529	1.36688	10.3805	1.96931	10.7227	2.60929
0.027	13.2097	4.47941	10.6069	1.35889	10.3599	1.91997	10.6731	2.6014
0.0271	13.1895	4.4512	10.5158	1.2902	10.3593	1.99159	10.6457	2.59542
0.0272	13.1576	4.44168	10.5327	1.45186	10.3284	2.04081	10.6129	2.56709
0.0273	13.1279	4.42165	10.4023	1.29344	10.3165	1.98395	10.5385	2.5579
0.0274	13.0953	4.40942	10.4214	1.28602	10.2588	1.97287	10.5264	2.52101
0.0275	13.0379	4.3823	10.3851	1.35631	10.243	1.98731	10.5045	2.52859
0.0276	13.0334	4.37062	10.2949	1.39686	10.2401	1.92259	10.5032	2.52693
0.0277	12.9955	4.36023	10.3854	1.37396	10.2111	2.0048	10.423	2.49519
0.0278	12.9612	4.3294	10.3632	1.32451	10.2034	1.92573	10.4063	2.48919
0.0279	12.9062	4.32763	10.3087	1.29871	10.1834	1.99048	10.3487	2.46621
0.028	12.9027	4.31866	10.3252	1.38295	10.145	1.97816	10.3546	2.47702
0.0281	12.8646	4.27778	10.1775	1.32086	10.1599	1.85387	10.3336	2.45058
0.0282	12.8404	4.27611	10.2882	1.23839	10.0936	1.9461	10.2675	2.43914
0.0283	12.7852	4.25741	10.2931	1.27215	10.0508	1.9998	10.2429	2.41733
0.0284	12.7765	4.25883	10.1693	1.24372	10.0576	1.90071	10.2328	2.41559
0.0285	12.7795	4.22263	10.3036	1.19323	10.0112	2.0541	10.1836	2.41481
0.0286	12.7244	4.20904	10.2025	1.23733	9.98876	1.96703	10.1773	2.39079
0.0287	12.7039	4.20647	10.1394	1.31387	9.96464	2.00411	10.1222	2.37294
0.0288	12.6568	4.16957	10.1375	1.29529	9.97503	1.93634	10.1154	2.35215
0.0289	12.6474	4.16764	10.1517	1.26909	10.0051	1.89707	10.084	2.36266
0.029	12.6006	4.15456	10.0314	1.19752	9.94883	1.87363	10.0671	2.33715
0.0291	12.5938	4.13417	10.0472	1.27314	9.94138	1.8933	10.0391	2.29827
0.0292	12.5783	4.11579	9.85783	1.25566	9.95068	1.87176	10.006	2.28807
0.0293	12.5341	4.09785	10.0361	1.13824	9.89721	1.95182	10.0028	2.26913
0.0294	12.495	4.09124	9.90055	1.21712	9.83946	1.86809	9.96912	2.26996
0.0295	12.4588	4.06889	10.0073	1.20487	9.82419	1.85484	9.86944	2.27441
0.0296	12.4252	4.06622	9.95039	1.18757	9.75094	1.92224	9.88907	2.25964
0.0297	12.3933	4.04598	9.87511	1.26725	9.79591	1.83404	9.85498	2.24463
0.0298	12.3772	4.0354	9.89669	1.22749	9.77548	1.80756	9.83424	2.22308
0.0299	12.3466	4.01985	9.81995	1.19803	9.76321	1.91173	9.80799	2.21673
0.03	12.3362	3.99285	9.81637	1.18813	9.78472	1.80119	9.73478	2.22384
0.0301	12.3179	3.97555	9.76175	1.18284	9.81326	1.81769	9.78194	2.19137
0.0302	12.2637	3.96023	9.8267	1.17785	9.80638	1.8562	9.71641	2.19633
0.0303	12.2427	3.95512	9.69819	1.14304	9.80186	1.81564	9.70704	2.15962
0.0304	12.2115	3.90639	9.76198	1.23851	9.76634	1.86207	9.67375	2.12667
0.0305	12.161	3.89377	9.73653	1.20409	9.79345	1.81205	9.64847	2.1379
0.0306	12.164	3.89272	9.60355	1.10684	9.8054	1.75402	9.66874	2.13068
0.0307	12.1426	3.87477	9.66531	1.17276	9.71333	1.86094	9.60078	2.10579
0.0308	12.101	3.86956	9.61756	1.1336	9.66871	1.89531	9.55768	2.08778
0.0309	12.0511	3.86324	9.60258	1.18165	9.6467	1.77816	9.47898	2.06677
0.031	12.0407	3.83573	9.65095	1.18716	9.63326	1.81758	9.52007	2.06902
0.0311	12.0032	3.82657	9.59191	1.23144	9.63845	1.74338	9.46941	2.05688
0.0312	12.0103	3.81457	9.64575	1.14455	9.57442	1.76873	9.45276	2.0295
0.0313	11.9535	3.79183	9.55117	1.15829	9.56907	1.81056	9.44743	2.06029
0.0314	11.9424	3.77064	9.49146	1.17155	9.55182	1.71197	9.39004	2.02489
0.0315	11.9183	3.76541	9.59031	1.17392	9.50943	1.90372	9.35095	2.04159
0.0316	11.9017	3.75716	9.46564	1.14955	9.45448	1.756	9.36082	2.02754
0.0317	11.8359	3.72544	9.46018	1.13586	9.41824	1.80596	9.29731	2.00334
0.0318	11.8352	3.69939	9.5071	1.13858	9.41371	1.85592	9.26807	1.97581
0.0319	11.8376	3.68864	9.47808	1.18338	9.4246	1.77426	9.2988	1.9555
0.032	11.7733	3.69032	9.42687	1.14229	9.42785	1.76491	9.20978	1.96163
0.0321	11.7568	3.66893	9.5403	1.16038	9.44645	1.74765	9.20613	1.95491
0.0322	11.7367	3.65343	9.29302	1.14258	9.39456	1.71006	9.18321	1.91829
0.0323	11.7119	3.63297	9.44313	1.10163	9.365	1.72512	9.1584	1.90847
0.0324	11.6692	3.6381	9.23607	1.16662	9.31794	1.75042	9.13446	1.88872
0.0325	11.6688	3.61764	9.27865	1.10296	9.25873	1.66959	9.10798	1.88745
0.0326	11.6293	3.59558	9.34222	1.10527	9.26269	1.71192	9.10242	1.88832
0.0327	11.6143	3.58192	9.23069	1.13598	9.29782	1.74358	9.04873	1.876
0.0328	11.5726	3.57192	9.20489	1.16199	9.29596	1.76054	9.02259	1.87062
0.0329	11.5627	3.55603	9.22808	1.114	9.31622	1.65079	8.97244	1.83946
0.033	11.4981	3.53968	9.16406	1.07407	9.33569	1.70701	8.96957	1.84289
0.0331	11.5064	3.51862	9.17185	1.12812	9.32433	1.69778	8.97209	1.83923
0.0332	11.4422	3.51689	9.20336	1.12796	9.38767	1.73496	8.93582	1.80998
0.0333	11.469	3.48516	9.09621	1.04478	9.35564	1.62897	8.89066	1.81298
0.0334	11.3919	3.46333	9.25675	1.10001	9.34092	1.68913	8.85851	1.79481
0.0335	11.4001	3.47033	9.07559	1.04948	9.33862	1.62953	8.80811	1.78208
0.0336	11.347	3.45009	9.05644	0.94681	9.23166	1.69959	8.77697	1.76531
0.0337	11.3203	3.43852	9.1352	1.04271	9.18531	1.76835	8.74087	1.74236
0.0338	11.3215	3.39952	9.07621	1.07187	9.13423	1.62458	8.76904	1.74084
0.0339	11.3044	3.40763	9.09255	1.02889	9.09492	1.72473	8.71054	1.7366
0.034	11.2853	3.39195	8.97094	1.05628	9.10661	1.63184	8.70048	1.7021
0.0341	11.2245	3.3595	9.04606	0.96655	9.10574	1.66023	8.64151	1.72308
0.0342	11.2289	3.37228	9.07091	1.05277	9.14679	1.64793	8.64794	1.70387
0.0343	11.1203	3.34381	8.87593	1.05261	9.22639	1.69407	8.60621	1.68927
0.0344	11.1141	3.33328	8.87064	1.08338	9.16311	1.54883	8.59226	1.69773
0.0345	11.0661	3.31938	8.90259	0.90374	9.17741	1.73888	8.54196	1.6607
0.0346	11.0551	3.29285	8.87265	1.03348	9.16381	1.61408	8.5052	1.66323
0.0347	11.0425	3.27811	8.76428	0.98479	9.09877	1.67286	8.43186	1.67113
0.0348	10.9838	3.27015	8.9312	0.94226	9.10596	1.619	8.45433	1.64649
0.0349	11.0051	3.27475	8.8092	1.00165	9.08622	1.62485	8.4265	1.63354
0.035	10.9286	3.25461	8.6628	0.98525	9.07988	1.69213	8.43651	1.60719
0.0351	10.9028	3.22489	8.7119	1.00597	9.10741	1.6231	8.39323	1.60155
0.0352	10.9049	3.22989	8.6773	0.9404	9.06614	1.6056	8.35673	1.57783
0.0353	10.8805	3.19854	8.74112	0.95881	9.07729	1.67518	8.33573	1.60275
0.0354	10.8473	3.1872	8.75218	0.98356	9.03857	1.53831	8.32201	1.55711
0.0355	10.7803	3.18119	8.7292	0.89522	9.0063	1.44576	8.24407	1.56346
0.0356	10.7733	3.17635	8.58814	0.96423	9.02824	1.60718	8.24342	1.55553
0.0357	10.7958	3.17316	8.5692	0.99626	8.99611	1.55695	8.24696	1.53598
0.0358	10.7011	3.15436	8.66207	1.05377	8.91805	1.61697	8.16891	1.52625
0.0359	10.6929	3.11584	8.53942	0.92163	8.95013	1.58846	8.15565	1.52944
0.036	10.6813	3.0824	8.53919	0.98955	8.89539	1.57033	8.07739	1.50903
0.0361	10.6336	3.09828	8.46038	0.99777	8.9397	1.65341	8.07677	1.52837
0.0362	10.6106	3.0765	8.49697	0.92281	8.94426	1.59472	8.04752	1.52157
0.0363	10.5687	3.07899	8.52095	1.01331	8.9402	1.47528	8.02167	1.51567
0.0364	10.5166	3.05227	8.55118	1.01969	8.98719	1.58194	7.97315	1.48484
0.0365	10.4966	3.03067	8.36546	0.97673	8.96503	1.53675	7.96513	1.47921
0.0366	10.4711	3.01634	8.40784	0.83826	8.95595	1.44026	7.93538	1.46251
0.0367	10.4251	3.02714	8.44668	0.95444	8.98766	1.58388	7.91309	1.45821
0.0368	10.4257	2.99407	8.34961	0.93389	8.90813	1.49492	7.88336	1.43774
0.0369	10.3688	2.98862	8.44159	0.99157	8.88035	1.61343	7.85735	1.41702
0.037	10.3345	2.97993	8.4014	0.85086	8.83254	1.49911	7.81638	1.43223
0.0371	10.3521	2.95511	8.22252	0.91863	8.82221	1.51851	7.80413	1.39467
0.0372	10.3121	2.959	8.2726	0.92044	8.83264	1.59053	7.72531	1.40083
0.0373	10.2846	2.94027	8.18505	0.94606	8.81345	1.51876	7.70018	1.37331
0.0374	10.2555	2.91716	8.15795	0.90187	8.79293	1.46512	7.71289	1.38245
0.0375	10.1705	2.91094	8.17255	0.86108	8.76951	1.48271	7.64297	1.39772
0.0376	10.1663	2.90054	8.24704	0.89518	8.67719	1.44039	7.61161	1.37156
0.0377	10.113	2.87397	8.11847	0.92858	8.67933	1.48941	7.62822	1.37812
0.0378	10.1275	2.88148	8.25653	0.86053	8.66537	1.4949	7.55718	1.35482
0.0379	10.0831	2.87277	8.01782	0.86066	8.64347	1.47783	7.49552	1.34191
0.038	10.0492	2.84652	8.10027	0.85556	8.69051	1.59014	7.48605	1.32322
0.0381	10.0331	2.86901	8.04692	0.82425	8.63666	1.45655	7.44884	1.3165
0.0382	9.98606	2.82889	7.98645	0.87945	8.57538	1.42181	7.45603	1.32563
0.0383	9.92897	2.82488	7.98749	0.97853	8.59447	1.48062	7.422	1.29734
0.0384	9.88661	2.79565	7.83249	0.91926	8.56329	1.44157	7.36274	1.30389
0.0385	9.85611	2.785	7.90917	0.95906	8.59129	1.41615	7.34383	1.27872
0.0386	9.87203	2.7599	7.9978	0.92674	8.5917	1.52728	7.3414	1.28214
0.0387	9.84548	2.76549	7.86725	0.84743	8.56328	1.383	7.28744	1.27997
0.0388	9.81143	2.73914	7.89679	0.90131	8.59427	1.52799	7.2718	1.26429
0.0389	9.77098	2.74538	7.91071	0.96222	8.53764	1.44562	7.22119	1.26088
0.039	9.72196	2.72572	7.82058	0.93014	8.52871	1.37149	7.16198	1.24986
0.0391	9.67519	2.70824	7.88879	0.8452	8.60075	1.4959	7.12241	1.25429
0.0392	9.68312	2.70208	7.88765	0.93905	8.55952	1.38169	7.13381	1.24728
0.0393	9.64189	2.6897	7.76899	0.85887	8.57526	1.4636	7.1005	1.23406
0.0394	9.58663	2.67939	7.85345	0.83118	8.54682	1.43354	7.05722	1.22302
0.0395	9.54903	2.66413	7.84516	0.88395	8.46095	1.39759	7.02485	1.21072
0.0396	9.52611	2.62998	7.64752	0.81947	8.45577	1.33984	6.98122	1.21388
0.0397	9.51747	2.64613	7.78843	0.85265	8.45082	1.40905	6.94541	1.19161
0.0398	9.45448	2.628	7.63683	0.85465	8.43716	1.31495	6.93759	1.17547
0.0399	9.41862	2.6148	7.61131	0.90267	8.46209	1.39023	6.85783	1.16845
0.04	9.41162	2.60977	7.74422	0.83563	8.50099	1.3303	6.86265	1.16825
0.0401	9.39063	2.59762	7.60313	0.86799	8.53517	1.4296	6.81675	1.14663
0.0402	9.36025	2.59571	7.86121	0.82955	8.56235	1.47077	6.82353	1.17022
0.0403	9.31969	2.57769	7.92807	0.8302	8.52085	1.39011	6.77121	1.1545
0.0404	9.34031	2.55948	8.16678	0.84133	8.55531	1.42574	6.74823	1.13959
0.0405	9.31798	2.56577	8.33516	0.87344	8.52758	1.38188	6.71063	1.10927
0.0406	9.35434	2.56852	8.44574	0.82333	8.47074	1.34506	6.69912	1.14114
0.0407	9.3763	2.54736	8.77423	0.87901	8.47866	1.40711	6.63824	1.11166
0.0408	9.39256	2.54458	9.13357	0.83541	8.40823	1.39649	6.58753	1.11649
0.0409	9.439	2.55648	9.34619	0.82411	8.36277	1.28697	6.56949	1.11617
0.041	9.49244	2.54616	9.68582	0.91658	8.3569	1.42904	6.52462	1.12113
0.0411	9.51077	2.54702	10.095	0.84978	8.29823	1.25521	6.52822	1.08517
0.0412	9.58887	2.56061	10.2846	0.90207	8.31531	1.34792	6.52994	1.08757
0.0413	9.67169	2.56836	10.5679	0.92225	8.28589	1.35138	6.49644	1.06491
0.0414	9.80956	2.6023	10.921	0.85564	8.25819	1.33261	6.54626	1.08315
0.0415	9.94273	2.61595	11.164	0.94594	8.25421	1.27792	6.62071	1.0581
0.0416	10.1914	2.68399	11.4762	0.92013	8.20811	1.37522	6.78422	1.08558
0.0417	10.4143	2.73756	11.6939	0.98094	8.23266	1.33788	6.97042	1.10554
0.0418	10.7776	2.81881	11.8656	1.01941	8.2752	1.39312	7.24146	1.10578
0.0419	11.0695	2.91037	11.9238	1.12686	8.25176	1.26244	7.51053	1.1564
0.042	11.4309	3.00223	12.0278	1.07048	8.32138	1.28599	7.89845	1.20167
0.0421	11.8101	3.09182	12.1209	1.10258	8.35498	1.31913	8.28579	1.25962
0.0422	12.1518	3.21316	12.1898	1.12244	8.32072	1.24426	8.68286	1.32845
0.0423	12.5487	3.32699	12.1889	1.11389	8.35072	1.38147	9.03215	1.40598
0.0424	12.8596	3.43581	12.3416	1.11194	8.38342	1.37318	9.43754	1.48824
0.0425	13.1483	3.58378	12.2752	1.20755	8.36952	1.32055	9.76215	1.57279
0.0426	13.403	3.69148	12.2752	1.22621	8.41356	1.35721	10.1069	1.66408
0.0427	13.6823	3.79959	12.3534	1.17992	8.41068	1.35565	10.4042	1.77447
0.0428	13.9189	3.9272	12.3003	1.09285	8.48365	1.3081	10.7168	1.85304
0.0429	14.0648	4.01237	12.362	1.18998	8.59685	1.35133	10.9236	1.94947
0.043	14.2166	4.1216	12.3587	1.22453	8.69972	1.27626	11.0976	2.03178
0.0431	14.3203	4.21989	12.2525	1.23656	8.87191	1.24877	11.2775	2.11196
0.0432	14.3851	4.28553	12.3607	1.39563	8.95474	1.40002	11.3759	2.19178
0.0433	14.504	4.3372	12.2647	1.33507	9.06284	1.33558	11.5335	2.25112
0.0434	14.5351	4.40436	12.1874	1.30832	9.20912	1.36706	11.5569	2.33638
0.0435	14.5742	4.4649	12.1203	1.33155	9.2839	1.37171	11.6429	2.37984
0.0436	14.643	4.50833	12.0127	1.43931	9.3752	1.35554	11.6353	2.44725
0.0437	14.665	4.53685	12.0668	1.32718	9.51667	1.35193	11.683	2.49095
0.0438	14.6244	4.57182	12.0487	1.35843	9.61472	1.40103	11.7193	2.53041
0.0439	14.6448	4.60604	12.0293	1.34434	9.7095	1.26994	11.7157	2.55719
0.044	14.5749	4.59412	12.0026	1.3725	9.78797	1.38024	11.7309	2.5732
0.0441	14.6213	4.639	12.0069	1.31806	9.89209	1.26792	11.6663	2.59146
0.0442	14.5906	4.65222	11.8194	1.4195	10.0086	1.37562	11.6528	2.62715
0.0443	14.5575	4.65081	11.8506	1.31173	10.0826	1.36562	11.6244	2.61944
0.0444	14.5371	4.63972	11.7394	1.3319	10.1909	1.36739	11.6206	2.65616
0.0445	14.474	4.65283	11.7917	1.39735	10.2479	1.39973	11.5989	2.65302
0.0446	14.4705	4.66372	11.7346	1.34683	10.2421	1.44182	11.5693	2.63907
0.0447	14.4336	4.63824	11.72	1.42785	10.3334	1.47239	11.5078	2.6899
0.0448	14.3712	4.64628	11.6681	1.3492	10.3759	1.51566	11.5063	2.67216
0.0449	14.3539	4.64325	11.6551	1.3876	10.4166	1.36829	11.4152	2.67603
0.045	14.3035	4.62211	11.6872	1.37355	10.5076	1.45516	11.4236	2.68156
0.0451	14.2619	4.61746	11.6246	1.34606	10.4998	1.5145	11.359	2.66037
0.0452	14.2468	4.60561	11.6242	1.29636	10.5117	1.38923	11.3582	2.66394
0.0453	14.1907	4.60242	11.4554	1.43615	10.4996	1.43154	11.303	2.63801
0.0454	14.1316	4.59738	11.5492	1.23309	10.4576	1.52213	11.2996	2.66182
0.0455	14.0946	4.58085	11.4513	1.36436	10.4553	1.4679	11.228	2.62081
0.0456	14.0883	4.57289	11.4223	1.29894	10.3955	1.56036	11.2066	2.63327
0.0457	14.0043	4.57194	11.5153	1.32553	10.358	1.56473	11.144	2.62908
0.0458	13.9872	4.55468	11.3692	1.39103	10.3898	1.4949	11.1619	2.60756
0.0459	13.9524	4.51994	11.3332	1.40849	10.306	1.61514	11.035	2.60037
0.046	13.9334	4.50785	11.3222	1.36563	10.2718	1.4219	11.0374	2.59498
0.0461	13.8854	4.49106	11.3799	1.38378	10.299	1.47504	11.0163	2.56466
0.0462	13.819	4.49819	11.3649	1.25328	10.2941	1.506	10.9465	2.57953
0.0463	13.779	4.4777	11.25	1.34299	10.3805	1.48964	10.8977	2.53509
0.0464	13.7131	4.45475	11.2394	1.3425	10.4167	1.56721	10.8582	2.55249
0.0465	13.7389	4.43924	11.2149	1.32447	10.3894	1.60123	10.8096	2.51634
0.0466	13.6938	4.42982	11.159	1.23804	10.4486	1.48465	10.8319	2.5155
0.0467	13.594	4.39682	11.1417	1.29197	10.4101	1.59613	10.7898	2.48284
0.0468	13.6296	4.40306	11.0719	1.25482	10.4215	1.60122	10.7681	2.48313
0.0469	13.5312	4.38883	10.9481	1.28399	10.3852	1.59155	10.7513	2.50117
0.047	13.5571	4.38494	10.9513	1.34234	10.3058	1.64018	10.6447	2.45996
0.0471	13.4903	4.35667	10.9237	1.35963	10.3048	1.53431	10.6238	2.46754
0.0472	13.4573	4.34627	10.8668	1.35621	10.2396	1.5764	10.5365	2.45822
0.0473	13.42	4.32464	11.0129	1.28295	10.1503	1.68336	10.5336	2.45049
0.0474	13.3889	4.32545	10.8585	1.31559	10.1	1.53314	10.476	2.41759
0.0475	13.3835	4.29067	10.9455	1.22765	10.0656	1.58707	10.4714	2.39573
0.0476	13.2923	4.27185	10.9509	1.21104	10.041	1.59976	10.4444	2.37487
0.0477	13.3095	4.23694	10.8148	1.2571	10.0357	1.5993	10.4063	2.39255
0.0478	13.2501	4.23457	10.8651	1.37516	9.99887	1.64937	10.3712	2.34214
0.0479	13.2457	4.21087	10.7063	1.26704	10.0161	1.63847	10.3124	2.34016
0.048	13.2259	4.20307	10.7871	1.23934	10.0231	1.6316	10.3297	2.31546
0.0481	13.1755	4.1997	10.7977	1.31854	9.98945	1.58956	10.3172	2.32439
0.0482	13.0975	4.19777	10.6589	1.25678	10.0046	1.57346	10.2621	2.30782
0.0483	13.1061	4.15129	10.6931	1.26119	9.93403	1.64613	10.2263	2.30423
0.0484	13.061	4.13669	10.6873	1.21319	9.93392	1.56507	10.2124	2.30165
0.0485	13.0314	4.14494	10.5616	1.15043	9.94335	1.45376	10.1845	2.28168
0.0486	13.0153	4.1338	10.4988	1.15821	9.89293	1.57965	10.1775	2.26171
0.0487	13.0006	4.10367	10.622	1.1471	9.93343	1.55598	10.0711	2.28185
0.0488	12.9149	4.08057	10.5705	1.19813	9.91613	1.62429	10.0553	2.23807
0.0489	12.9333	4.05698	10.5503	1.21614	9.93348	1.69243	10.0241	2.24046
0.049	12.9125	4.02363	10.5232	1.21688	9.95645	1.58781	9.96216	2.20893
0.0491	12.8706	4.03542	10.5508	1.22896	9.90921	1.56898	9.93721	2.20338
0.0492	12.8416	4.03002	10.4724	1.17995	9.91919	1.63231	9.90786	2.16742
0.0493	12.7677	3.99369	10.4456	1.22094	9.88448	1.49705	9.92083	2.14297
0.0494	12.7596	3.98049	10.4819	1.22014	9.83231	1.57278	9.87975	2.15458
0.0495	12.7071	3.97104	10.3802	1.26459	9.85007	1.5802	9.88978	2.13963
0.0496	12.6877	3.96205	10.3083	1.15386	9.80286	1.54931	9.83933	2.13541
0.0497	12.6618	3.94411	10.4207	1.11156	9.78613	1.55134	9.80347	2.10938
0.0498	12.6521	3.93255	10.2911	1.14435	9.81343	1.53815	9.76172	2.10965
0.0499	12.5795	3.91556	10.3574	1.16807	9.79086	1.59747	9.73842	2.11113
0.05	12.5541	3.898	10.3223	1.13749	9.81021	1.62615	9.71833	2.08771
0.0501	12.5571	3.87767	10.2839	1.17045	9.84143	1.52153	9.6704	2.07638
0.0502	12.5329	3.86112	10.2431	1.11621	9.77302	1.6308	9.63674	2.08177
0.0503	12.5268	3.85769	10.2841	1.26507	9.81288	1.60642	9.61831	2.05877
0.0504	12.4813	3.81158	10.0662	1.08214	9.7904	1.52844	9.54333	2.02514
0.0505	12.4391	3.81961	10.1122	1.07921	9.74376	1.52676	9.557	2.00751
0.0506	12.3869	3.81159	10.2521	1.16151	9.75793	1.51809	9.49321	1.96917
0.0507	12.3376	3.77167	10.0297	1.17669	9.66911	1.54226	9.53142	1.997
0.0508	12.3484	3.76291	10.1832	1.13985	9.64006	1.5888	9.48263	1.96986
0.0509	12.3138	3.77148	10.1694	1.16585	9.66174	1.47418	9.44068	1.95924
0.051	12.2548	3.74125	10.1825	1.1262	9.56139	1.5987	9.40274	1.95796
0.0511	12.2573	3.73964	10.0107	1.04835	9.55813	1.52729	9.39644	1.9362
0.0512	12.1984	3.7325	10.0329	1.01022	9.51087	1.48207	9.36514	1.93783
0.0513	12.2086	3.70518	10.0079	1.20033	9.4753	1.55902	9.32682	1.9098
0.0514	12.1295	3.68202	9.92276	1.11291	9.49745	1.49263	9.30681	1.89507
0.0515	12.1659	3.68575	9.80148	1.07904	9.45911	1.53996	9.24088	1.90651
0.0516	12.1002	3.64902	9.95193	0.98722	9.43689	1.49354	9.26054	1.88823
0.0517	12.0567	3.64235	9.95119	1.04216	9.49374	1.49009	9.19357	1.88176
0.0518	12.0664	3.61322	9.8044	1.10546	9.46711	1.51086	9.17118	1.87328
0.0519	12.0392	3.61375	9.93109	1.2073	9.49982	1.43161	9.16125	1.84904
0.052	11.9932	3.59778	9.7349	1.11318	9.52039	1.45671	9.10033	1.85069
0.0521	11.9797	3.58831	9.8095	1.1214	9.45152	1.50931	9.06888	1.80931
0.0522	11.9311	3.57214	9.76851	1.06665	9.46129	1.47364	9.0316	1.80503
0.0523	11.9012	3.55891	9.82519	1.06769	9.43032	1.39898	9.00897	1.79231
0.0524	11.8869	3.5493	9.80033	1.10673	9.32799	1.53719	9.00529	1.7722
0.0525	11.8682	3.5252	9.77728	1.01914	9.31633	1.46484	8.97411	1.77798
0.0526	11.824	3.50825	9.75378	1.0033	9.20245	1.4349	8.96271	1.73962
0.0527	11.8051	3.49989	9.66462	0.99166	9.20282	1.45778	8.89452	1.72151
0.0528	11.7717	3.48649	9.66915	1.00659	9.20622	1.38674	8.87412	1.73955
0.0529	11.7673	3.45629	9.70337	1.1635	9.17408	1.45359	8.85809	1.71191
0.053	11.7229	3.45533	9.67508	0.97358	9.22154	1.44045	8.78613	1.73936
0.0531	11.6827	3.45331	9.53344	1.10112	9.18779	1.38308	8.76399	1.71858
0.0532	11.6498	3.40524	9.57762	1.01736	9.17468	1.45497	8.76175	1.7059
0.0533	11.6268	3.40617	9.69676	1.10469	9.2236	1.43911	8.72526	1.71727
0.0534	11.591	3.39694	9.55795	1.07413	9.20445	1.36104	8.70561	1.6888
0.0535	11.5462	3.36804	9.56918	0.97895	9.20112	1.44507	8.68398	1.66742
0.0536	11.575	3.36607	9.52416	1.01254	9.18762	1.36224	8.62736	1.64721
0.0537	11.4981	3.34787	9.42449	0.97827	9.10862	1.37444	8.59447	1.62308
0.0538	11.4888	3.32904	9.50177	0.92589	9.0915	1.41215	8.56307	1.63282
0.0539	11.4319	3.32934	9.42371	1.01579	9.04684	1.23887	8.48407	1.6012
0.054	11.4218	3.29576	9.45561	0.90226	8.96838	1.44096	8.50924	1.59631
0.0541	11.3787	3.30981	9.38187	0.99221	8.97495	1.36782	8.46514	1.58906
0.0542	11.3636	3.28285	9.29152	0.97818	8.90586	1.3261	8.45509	1.58059
0.0543	11.3167	3.26419	9.33099	0.95651	8.89831	1.42085	8.40374	1.58032
0.0544	11.3511	3.24016	9.42792	0.93946	8.9101	1.3762	8.41516	1.56973
0.0545	11.2569	3.23615	9.37512	0.90958	8.84646	1.3116	8.36484	1.57448
0.0546	11.2185	3.23678	9.29043	1.01835	8.92848	1.38074	8.36409	1.5622
0.0547	11.1906	3.22469	9.24594	0.93227	8.9669	1.26544	8.32905	1.55101
0.0548	11.2151	3.20805	9.30246	0.98698	8.96263	1.31292	8.27712	1.54509
0.0549	11.1895	3.20248	9.251	0.9082	9.03353	1.26881	8.19736	1.50798
0.055	11.1355	3.1667	9.19229	0.9801	8.98115	1.24344	8.2169	1.51696
0.0551	11.0929	3.17176	9.24642	0.97245	8.9992	1.26435	8.17326	1.48865
0.0552	11.0711	3.13396	9.24433	1.01063	8.99321	1.31971	8.12369	1.47569
0.0553	11.0418	3.14939	9.12195	0.9234	8.95629	1.29613	8.11671	1.48436
0.0554	11.0008	3.12197	9.1288	1.05745	8.94697	1.38455	8.08613	1.45125
0.0555	10.9735	3.10649	9.12059	0.83934	8.89932	1.27934	8.02215	1.44263
0.0556	10.9682	3.09081	9.0793	1.01662	8.84391	1.3202	8.01388	1.42808
0.0557	10.8929	3.08096	9.1322	0.9532	8.8221	1.25108	7.98936	1.43044
0.0558	10.8814	3.05888	8.9485	0.83196	8.74755	1.23689	7.9461	1.43172
0.0559	10.8718	3.05088	9.0478	0.91898	8.7405	1.2955	7.97481	1.42263
0.056	10.8031	3.0381	9.02765	0.97193	8.76827	1.27412	7.88277	1.41852
0.0561	10.8034	3.04359	8.86805	0.96173	8.71463	1.20044	7.83438	1.41346
0.0562	10.7438	3.01272	8.99908	0.95087	8.74336	1.31525	7.83844	1.41637
0.0563	10.7439	2.99013	8.8157	0.91793	8.75062	1.18916	7.81989	1.41424
0.0564	10.7194	2.99961	8.87697	0.94108	8.71938	1.23642	7.782	1.39112
0.0565	10.683	2.99668	8.84365	0.84324	8.78298	1.396	7.71518	1.39656
0.0566	10.6542	2.9603	8.93269	0.99976	8.72375	1.21742	7.72487	1.35677
0.0567	10.5959	2.94913	8.94919	1.0251	8.73383	1.23204	7.67571	1.35207
0.0568	10.5681	2.94481	8.79956	0.95519	8.74516	1.23811	7.61433	1.33316
0.0569	10.5378	2.92397	8.782	0.88945	8.68458	1.19121	7.63565	1.30057
0.057	10.4973	2.91657	8.80641	0.89697	8.68332	1.16841	7.59373	1.29777
0.0571	10.506	2.90856	8.88051	0.89802	8.6161	1.1227	7.56166	1.30173
0.0572	10.4777	2.88526	8.73907	0.87523	8.54753	1.14817	7.56192	1.29279
0.0573	10.4658	2.8728	8.72581	0.81066	8.55651	1.18462	7.49421	1.29242
0.0574	10.402	2.862	8.56507	0.84918	8.51769	1.15739	7.50729	1.27995
0.0575	10.3718	2.85418	8.62959	0.92732	8.51678	1.17751	7.43877	1.29292
0.0576	10.3473	2.83522	8.69163	0.90423	8.57196	1.18546	7.41203	1.27952
0.0577	10.306	2.82108	8.60461	0.89105	8.51227	1.13559	7.36411	1.28617
0.0578	10.305	2.80323	8.58498	0.87089	8.55508	1.19953	7.37285	1.27587
0.0579	10.2164	2.79896	8.57214	0.89551	8.52244	1.19431	7.30577	1.2582
0.058	10.2	2.7834	8.4288	0.81593	8.45257	1.10482	7.29273	1.24158
0.0581	10.161	2.76611	8.59361	0.95805	8.44351	1.10956	7.20897	1.24825
0.0582	10.1547	2.75307	8.48929	0.86715	8.43566	1.10137	7.18718	1.24041
0.0583	10.0876	2.7457	8.50538	0.85466	8.42242	1.09426	7.18554	1.21292
0.0584	10.0813	2.73356	8.53619	0.80834	8.43184	1.22689	7.1521	1.21823
0.0585	10.018	2.72525	8.41313	0.85349	8.37576	1.10436	7.12418	1.19014
0.0586	10.0143	2.71649	8.40739	0.92367	8.43748	1.14693	7.09873	1.17416
0.0587	9.97692	2.68141	8.32363	0.8445	8.46865	1.10623	7.0568	1.1789
0.0588	9.97975	2.69756	8.37834	0.87588	8.47575	1.06472	7.04763	1.18386
0.0589	9.90107	2.69829	8.33484	0.91421	8.54175	1.24244	6.9745	1.15821
0.059	9.85399	2.67	8.36049	0.84464	8.50165	1.13654	6.96836	1.1642
0.0591	9.85013	2.65086	8.26797	0.78163	8.47037	1.05735	6.9016	1.14679
0.0592	9.79753	2.64623	8.33155	0.83799	8.43948	1.15808	6.8495	1.15706
0.0593	9.80113	2.63225	8.2572	0.90724	8.34056	1.01201	6.84182	1.17373
0.0594	9.73367	2.62153	8.1972	0.83588	8.31835	1.11463	6.83515	1.14334
0.0595	9.71591	2.61524	8.21309	0.84078	8.26854	1.19121	6.80938	1.12041
0.0596	9.69656	2.59168	8.14592	0.75961	8.26536	1.02398	6.78317	1.1073
0.0597	9.63403	2.59695	8.202	0.78681	8.26689	1.14732	6.76421	1.11675
0.0598	9.62269	2.57323	8.13181	0.79539	8.18647	1.08155	6.66201	1.10414
0.0599	9.58659	2.57132	8.07906	0.78192	8.21409	0.94228	6.66286	1.07979
0.06	9.55025	2.56724	8.19258	0.83011	8.25643	1.07704	6.63533	1.06224
0.0601	9.5033	2.54479	8.17098	0.77749	8.22032	1.07705	6.61011	1.06243
0.0602	9.49875	2.54649	7.91958	0.76945	8.21286	0.96242	6.52937	1.06142
0.0603	9.44509	2.5317	8.10426	0.79628	8.24267	1.11007	6.55146	1.06298
0.0604	9.4404	2.51093	8.10645	0.82448	8.24652	0.99607	6.46946	1.07612
0.0605	9.4211	2.50841	8.20161	0.76318	8.34302	1.11397	6.46349	1.05065
0.0606	9.42389	2.48442	8.33651	0.78536	8.30469	1.10513	6.43046	1.04626
0.0607	9.43339	2.4841	8.35044	0.81458	8.30456	1.06875	6.37778	1.03589
0.0608	9.44167	2.47524	8.57605	0.76851	8.34105	1.07633	6.36876	1.04832
0.0609	9.42343	2.46954	8.93989	0.81413	8.28013	1.01633	6.3143	1.04829
0.061	9.43079	2.44748	9.12938	0.8854	8.28719	1.00617	6.32286	1.03904
0.0611	9.48669	2.46074	9.36904	0.83183	8.22182	1.02632	6.31415	1.02986
0.0612	9.49714	2.46366	9.62286	0.80659	8.10962	0.95783	6.27028	1.00033
0.0613	9.5373	2.45848	9.86636	0.79463	8.1157	0.95328	6.28451	1.0047
0.0614	9.62995	2.45956	10.2383	0.87145	8.04425	1.06241	6.243	1.01358
0.0615	9.79062	2.48999	10.3338	0.88151	8.04738	0.91325	6.3319	0.99935
0.0616	9.95201	2.5078	10.7187	0.83574	8.03052	1.03803	6.39342	1.01638
0.0617	10.1467	2.52565	10.9458	0.91285	8.02222	0.96605	6.61135	1.0261
0.0618	10.4133	2.59552	10.9433	0.99924	8.06593	0.95352	6.80841	1.05062
0.0619	10.6719	2.66601	11.3831	0.90164	8.0867	1.09035	7.06541	1.12727
0.062	11.0065	2.7349	11.34	0.96144	8.03381	0.96581	7.38559	1.12664
0.0621	11.3857	2.83088	11.5441	1.02174	8.06706	1.01616	7.74521	1.17337
0.0622	11.7199	2.95046	11.5276	0.99922	8.06284	0.99934	8.13363	1.23568
0.0623	12.0439	3.02965	11.7066	1.05599	8.0119	0.88018	8.48404	1.30204
0.0624	12.4245	3.15787	11.8283	1.1226	8.05326	0.95374	8.89444	1.36669
0.0625	12.7266	3.28542	11.8899	1.06493	8.02739	1.06218	9.24666	1.4612
0.0626	13.016	3.42613	11.8998	1.10643	8.08101	0.94665	9.61357	1.55429
0.0627	13.2788	3.54102	11.8747	1.17987	8.17811	1.19601	9.93433	1.62111
0.0628	13.4897	3.67942	11.8365	1.10765	8.24192	0.94367	10.193	1.72568
0.0629	13.7391	3.78932	11.9533	1.17695	8.3985	0.97813	10.5364	1.82449
0.063	13.9484	3.88496	11.8755	1.15886	8.43408	0.99171	10.7233	1.89484
0.0631	14.0951	3.99002	11.8116	1.17933	8.50351	0.96877	10.9338	1.97832
0.0632	14.2377	4.09117	11.7747	1.35277	8.62789	0.90378	11.0685	2.03024
0.0633	14.3376	4.16708	11.7599	1.34006	8.65278	0.9877	11.2052	2.12743
0.0634	14.4478	4.23617	11.7647	1.2712	8.79827	0.90414	11.3188	2.20148
0.0635	14.455	4.31249	11.6457	1.33305	8.93732	1.02127	11.3859	2.27539
0.0636	14.5058	4.379	11.7746	1.43635	9.00431	1.01898	11.4646	2.32842
0.0637	14.5327	4.4224	11.7045	1.44731	9.13159	0.96266	11.4953	2.36841
0.0638	14.5116	4.4436	11.5314	1.45435	9.23424	1.05046	11.5295	2.43332
0.0639	14.5459	4.48853	11.6851	1.35346	9.32267	0.98688	11.5263	2.46678
0.064	14.5565	4.51249	11.601	1.45546	9.45905	1.05953	11.536	2.50343
0.0641	14.5382	4.54782	11.5707	1.38433	9.51536	1.09008	11.5039	2.53685
0.0642	14.5378	4.55794	11.5919	1.43898	9.62172	1.00309	11.495	2.53139
0.0643	14.5041	4.57499	11.4259	1.39032	9.71262	1.09	11.4636	2.58513
0.0644	14.4892	4.58303	11.4367	1.40285	9.75482	1.1708	11.4498	2.5706
0.0645	14.5021	4.59614	11.4185	1.38605	9.87572	1.00635	11.4738	2.56909
0.0646	14.412	4.59006	11.5254	1.44922	9.94943	1.15792	11.4029	2.58159
0.0647	14.4407	4.57961	11.3608	1.28523	9.97879	1.15318	11.4137	2.58395
0.0648	14.3863	4.59333	11.3734	1.36468	10.144	1.12818	11.3732	2.58029
0.0649	14.3018	4.57814	11.3263	1.37196	10.1837	1.30199	11.3803	2.59273
0.065	14.276	4.59346	11.2542	1.31136	10.255	1.17294	11.2807	2.5874
0.0651	14.2332	4.58656	11.1974	1.40666	10.3091	1.22342	11.2256	2.58929
0.0652	14.1857	4.56114	11.2508	1.42372	10.3003	1.30252	11.255	2.58948
0.0653	14.1879	4.53905	11.274	1.34718	10.3558	1.17653	11.2019	2.59542
0.0654	14.1463	4.53639	11.2769	1.4168	10.3447	1.30141	11.1486	2.58773
0.0655	14.1138	4.526	11.1154	1.33683	10.3468	1.33574	11.1137	2.60209
0.0656	14.0767	4.53624	11.0498	1.34663	10.3854	1.23315	11.0698	2.56775
0.0657	14.0109	4.52183	11.0845	1.34827	10.3421	1.3825	11.015	2.57147
0.0658	13.9619	4.51111	11.0646	1.36958	10.3778	1.26409	11.0051	2.54974
0.0659	13.9393	4.4968	10.9143	1.40928	10.3917	1.33549	10.9565	2.5277
0.066	13.8999	4.48693	10.9958	1.39926	10.3366	1.45793	10.8986	2.52895
0.0661	13.8718	4.45315	10.913	1.49437	10.3109	1.39832	10.8896	2.50778
0.0662	13.8302	4.45072	10.8988	1.38697	10.2853	1.34613	10.8215	2.50051
0.0663	13.741	4.43009	10.9716	1.28387	10.251	1.44073	10.8711	2.49203
0.0664	13.7262	4.40296	10.842	1.36365	10.255	1.3389	10.8124	2.48704
0.0665	13.6847	4.39393	10.8773	1.23541	10.2051	1.38582	10.7332	2.46788
0.0666	13.6843	4.38397	10.7504	1.39986	10.2082	1.27833	10.7116	2.45799
0.0667	13.6084	4.37317	10.7944	1.30527	10.2305	1.30121	10.654	2.46236
0.0668	13.6165	4.3485	10.77	1.30274	10.1664	1.46015	10.6063	2.46153
0.0669	13.5217	4.34623	10.7506	1.358	10.1692	1.31713	10.583	2.45346
0.067	13.5356	4.32859	10.7822	1.2769	10.1327	1.47471	10.5586	2.44024
0.0671	13.5056	4.32542	10.6873	1.28418	10.0513	1.43056	10.4992	2.42744
0.0672	13.4636	4.30243	10.5064	1.32855	10.0607	1.415	10.4987	2.40596
0.0673	13.3885	4.27591	10.6336	1.20517	10.0138	1.39481	10.4759	2.38353
0.0674	13.4316	4.28053	10.5292	1.21136	9.95128	1.47138	10.3986	2.36665
0.0675	13.3438	4.26053	10.5244	1.30534	9.94075	1.35407	10.3674	2.36585
0.0676	13.3417	4.22885	10.4937	1.28909	9.86455	1.43607	10.3244	2.36335
0.0677	13.2647	4.20665	10.5067	1.28389	9.895	1.37052	10.3055	2.32303
0.0678	13.2402	4.19177	10.5442	1.23487	9.83763	1.35124	10.2942	2.33573
0.0679	13.1968	4.17221	10.4918	1.23702	9.80239	1.44432	10.1964	2.31705
0.068	13.1517	4.17705	10.372	1.24842	9.81335	1.34312	10.2032	2.30921
0.0681	13.1049	4.15964	10.3509	1.22388	9.78445	1.43346	10.1674	2.27085
0.0682	13.0729	4.15092	10.4245	1.27151	9.75879	1.40666	10.1139	2.27864
0.0683	13.0754	4.13122	10.3966	1.27756	9.77247	1.37245	10.1017	2.26669
0.0684	13.006	4.11279	10.3421	1.20615	9.74913	1.42298	10.041	2.2215
0.0685	12.9952	4.09628	10.2349	1.33766	9.74105	1.44673	10.0728	2.24807
0.0686	12.9666	4.08756	10.1435	1.26595	9.76945	1.33504	10.0024	2.24922
0.0687	12.9506	4.08105	10.2991	1.2368	9.75871	1.42133	9.95134	2.20686
0.0688	12.9114	4.0352	10.2866	1.22895	9.77284	1.29877	9.96544	2.22014
0.0689	12.8795	4.04836	10.1163	1.24471	9.74314	1.37627	9.87912	2.18903
0.069	12.7971	4.02062	10.1933	1.11391	9.71404	1.40083	9.85881	2.18355
0.0691	12.7726	4.00374	10.1293	1.21476	9.73909	1.33023	9.81538	2.15772
0.0692	12.7152	3.99865	10.1611	1.18457	9.69411	1.43107	9.7994	2.18431
0.0693	12.7769	3.968	10.1897	1.15682	9.72621	1.3525	9.78966	2.13876
0.0694	12.6931	3.95416	9.95404	1.18572	9.75519	1.27709	9.74318	2.12474
0.0695	12.6888	3.93646	10.1409	1.28449	9.76068	1.464	9.70252	2.11363
0.0696	12.6391	3.93757	10.0052	1.20226	9.78663	1.3526	9.69216	2.08848
0.0697	12.6306	3.9039	9.99387	1.2439	9.76457	1.27371	9.60405	2.10397
0.0698	12.5957	3.90271	10.049	1.22699	9.73131	1.33306	9.61255	2.08439
0.0699	12.5369	3.88012	10.0059	1.17121	9.68607	1.20322	9.58508	2.05309
0.07	12.5257	3.85374	10.0029	1.18676	9.65614	1.27258	9.59188	2.06563
0.0701	12.5093	3.84747	9.93605	1.11074	9.61175	1.33122	9.54661	2.0421
0.0702	12.3953	3.8251	9.75024	1.1515	9.55825	1.27302	9.49942	2.03647
0.0703	12.4309	3.82914	9.83077	1.22757	9.49456	1.33587	9.49381	2.01776
0.0704	12.4157	3.79936	9.8309	1.12917	9.4783	1.31839	9.45168	2.02183
0.0705	12.3478	3.77964	9.72134	1.06243	9.41039	1.24117	9.37998	2.00481
0.0706	12.332	3.76958	9.93409	1.10623	9.39969	1.38725	9.35196	1.98076
0.0707	12.2991	3.78258	9.71533	1.16072	9.39019	1.26742	9.31033	1.96147
0.0708	12.2765	3.75651	9.8137	1.13878	9.32554	1.23264	9.32351	1.9569
0.0709	12.249	3.72695	9.74514	1.21407	9.28158	1.33263	9.28578	1.91485
0.071	12.2524	3.72993	9.61202	1.08518	9.24885	1.20832	9.22412	1.92113
0.0711	12.1709	3.69896	9.77868	1.12904	9.2125	1.342	9.23064	1.9316
0.0712	12.1716	3.66999	9.77461	1.08789	9.20877	1.28432	9.20994	1.90017
0.0713	12.1388	3.67128	9.70713	1.1494	9.2037	1.19806	9.18167	1.87958
0.0714	12.0901	3.64032	9.6299	1.16518	9.23173	1.27177	9.15107	1.89022
0.0715	12.0243	3.63993	9.54709	1.13858	9.23815	1.21214	9.09173	1.90797
0.0716	12.0064	3.61314	9.42779	1.03798	9.24819	1.27229	9.13888	1.87688
0.0717	12.0076	3.60513	9.5094	1.11395	9.30314	1.33951	9.02195	1.86105
0.0718	11.9538	3.58871	9.456	1.09508	9.28025	1.19375	8.97759	1.86589
0.0719	11.9451	3.57589	9.49881	1.04727	9.25549	1.25437	8.97147	1.85502
0.072	11.9223	3.57307	9.50016	1.0943	9.27043	1.15633	8.91619	1.8187
0.0721	11.8872	3.55563	9.39584	1.17286	9.19327	1.12584	8.93965	1.81309
0.0722	11.8542	3.53787	9.39373	1.10988	9.12077	1.27344	8.88677	1.78344
0.0723	11.8247	3.51636	9.36898	1.14924	9.0922	1.19488	8.8829	1.79831
0.0724	11.7899	3.49877	9.35538	0.99189	9.02676	1.24821	8.8192	1.77913
0.0725	11.7369	3.48592	9.43767	1.10104	9.02575	1.2237	8.82744	1.75074
0.0726	11.7374	3.47858	9.2815	1.09452	8.9907	1.22778	8.77758	1.73572
0.0727	11.7055	3.46505	9.35217	1.11173	8.93345	1.19464	8.74458	1.74396
0.0728	11.6211	3.45163	9.23006	0.99381	8.94093	1.23753	8.72225	1.70168
0.0729	11.6546	3.4192	9.23522	1.03034	8.92573	1.08044	8.69366	1.70446
0.073	11.5872	3.42754	9.20513	1.05463	8.93804	1.18648	8.65837	1.72582
0.0731	11.637	3.41899	9.30664	0.95917	8.93198	1.16192	8.63552	1.71031
0.0732	11.5505	3.40791	9.2334	1.10536	8.90216	1.08494	8.64117	1.69804
0.0733	11.5166	3.37067	9.09648	1.0994	8.9431	1.26808	8.53979	1.68248
0.0734	11.4515	3.36695	9.09501	1.04024	8.99156	1.17855	8.53408	1.69563
0.0735	11.4558	3.34331	9.12663	1.09951	8.96495	1.12755	8.49094	1.68237
0.0736	11.419	3.33247	9.12908	0.93961	9.04072	1.20362	8.46715	1.63608
0.0737	11.3795	3.33734	8.9774	1.02447	9.01074	1.1636	8.39603	1.65051
0.0738	11.3439	3.29469	8.96055	1.03165	8.97724	1.22946	8.36938	1.59598
0.0739	11.3434	3.30259	9.11395	1.07696	8.975	1.16272	8.39807	1.60932
0.074	11.3147	3.28515	8.95332	1.00736	8.90512	1.00989	8.31639	1.59072
0.0741	11.2469	3.2658	8.98314	0.9901	8.87934	1.1646	8.30627	1.58204
0.0742	11.2045	3.2304	8.97712	1.14722	8.84727	1.14357	8.30751	1.58652
0.0743	11.2102	3.24766	8.92039	0.91714	8.79183	1.04241	8.23745	1.58
0.0744	11.1753	3.21523	8.95059	0.98782	8.81458	1.15481	8.21282	1.5846
0.0745	11.1526	3.22958	8.92902	0.97353	8.74925	1.10648	8.18315	1.55678
0.0746	11.1014	3.18494	8.82619	0.97418	8.73384	1.104	8.13032	1.54118
0.0747	11.0896	3.17905	8.79376	1.01021	8.79821	1.17067	8.11954	1.54867
0.0748	11.0417	3.16757	8.79579	1.04392	8.802	1.08288	8.09784	1.5265
0.0749	11.0391	3.15384	8.8479	0.97902	8.77625	1.09858	8.04861	1.55084
0.075	10.9804	3.15722	8.75033	0.96509	8.79522	1.07231	8.02724	1.53044
0.0751	10.9582	3.1511	8.74271	0.9505	8.73282	1.01673	7.98112	1.49469
0.0752	10.9122	3.11666	8.63497	0.9562	8.76752	1.18438	7.99071	1.50197
0.0753	10.8651	3.11343	8.76982	0.99301	8.76789	1.03363	7.96407	1.48001
0.0754	10.8695	3.09688	8.74371	0.99156	8.73096	1.0498	7.91416	1.45228
0.0755	10.8047	3.06767	8.72909	0.96566	8.7717	1.1066	7.89373	1.47056
0.0756	10.8001	3.05294	8.74434	0.9727	8.72028	1.04034	7.84298	1.44796
0.0757	10.7779	3.06673	8.63383	0.97925	8.75264	1.1164	7.79567	1.45551
0.0758	10.74	3.04078	8.58136	0.97677	8.76605	1.07504	7.78416	1.42399
0.0759	10.7167	3.03033	8.64926	0.90613	8.71109	1.04912	7.76764	1.42292
0.076	10.6936	3.01473	8.4817	0.97866	8.70286	1.10471	7.71135	1.41368
0.0761	10.6779	3.00332	8.48873	0.83887	8.69357	1.03262	7.77188	1.40238
0.0762	10.6098	2.96976	8.46674	1.02315	8.63	1.04805	7.70083	1.41705
0.0763	10.594	2.98678	8.54497	0.93207	8.62944	1.09957	7.64457	1.41956
0.0764	10.5333	2.96721	8.50143	0.91597	8.58047	0.97738	7.6023	1.39582
0.0765	10.529	2.95746	8.50359	0.90862	8.55979	1.0641	7.52981	1.39167
0.0766	10.4796	2.94164	8.47111	0.9498	8.56271	0.99317	7.49753	1.38773
0.0767	10.4623	2.92165	8.4674	0.90846	8.52512	1.06699	7.49409	1.36303
0.0768	10.3925	2.90415	8.31037	0.91922	8.55275	1.05514	7.42779	1.35216
0.0769	10.3851	2.91788	8.38393	0.90853	8.56368	1.02325	7.47074	1.32484
0.077	10.3304	2.8889	8.3446	0.93343	8.53544	1.01947	7.35849	1.34508
0.0771	10.3344	2.86833	8.37937	1.02881	8.57137	1.06465	7.35577	1.32074
0.0772	10.2781	2.87948	8.29698	0.88	8.57107	0.99947	7.32295	1.2905
0.0773	10.2411	2.859	8.19288	0.87011	8.55201	1.0182	7.3329	1.30201
0.0774	10.1893	2.84839	8.25532	0.81067	8.55843	1.04552	7.28452	1.29816
0.0775	10.2082	2.84586	8.14057	0.97473	8.5003	0.9057	7.22267	1.27139
0.0776	10.1631	2.81063	8.10164	0.8367	8.54364	0.95808	7.21307	1.29468
0.0777	10.1321	2.80459	8.13137	1.01055	8.52438	0.99793	7.17619	1.2838
0.0778	10.0983	2.79508	8.15321	0.85283	8.45772	0.90148	7.15336	1.28668
0.0779	10.0805	2.7962	8.24228	0.87104	8.4605	0.9695	7.09597	1.28816
0.078	10.0268	2.76255	8.13829	0.8558	8.43245	0.9662	7.06892	1.29054
0.0781	9.9552	2.77409	8.10306	0.90654	8.42359	0.95101	7.02858	1.24535
0.0782	9.95517	2.73879	8.11497	0.92726	8.47235	1.01666	6.99975	1.22135
0.0783	9.90573	2.74169	8.00661	0.87592	8.39358	0.97975	6.95224	1.24231
0.0784	9.87501	2.72021	8.1766	0.95722	8.41521	0.93493	6.93265	1.20433
0.0785	9.84174	2.72151	7.91041	0.8657	8.43085	0.95138	6.91833	1.18323
0.0786	9.84005	2.72139	7.97467	0.91251	8.3847	0.85255	6.86388	1.19462
0.0787	9.77959	2.67712	7.98625	0.80865	8.3674	0.87897	6.8533	1.17506
0.0788	9.74553	2.68409	7.88704	0.8343	8.33765	0.95795	6.82953	1.18169
0.0789	9.73264	2.66727	7.87628	0.90128	8.28096	0.91457	6.77241	1.15766
0.079	9.67549	2.6498	7.92221	0.81058	8.3263	1.00307	6.73087	1.17
0.0791	9.639	2.65695	7.86527	0.80688	8.2895	0.94515	6.73462	1.18427
0.0792	9.61248	2.62993	7.78276	0.8241	8.30431	0.98777	6.66478	1.15479
0.0793	9.56104	2.61908	7.7289	0.85741	8.31977	0.99735	6.60192	1.16269
0.0794	9.57136	2.61061	7.81851	0.71469	8.25769	0.9133	6.61439	1.14779
0.0795	9.52303	2.60362	7.68408	0.84109	8.25073	0.89874	6.56782	1.16219
0.0796	9.44988	2.58703	7.76165	0.80785	8.2294	0.95838	6.55672	1.14276
0.0797	9.44053	2.58014	7.69074	0.86359	8.19362	0.74568	6.48591	1.11991
0.0798	9.41745	2.55639	7.6767	0.83379	8.21433	0.87547	6.45398	1.13747
0.0799	9.34842	2.54797	7.64684	0.88884	8.17381	0.89555	6.4217	1.11019
0.08	9.36604	2.55816	7.65161	0.80089	8.14731	0.87585	6.43127	1.07885
0.0801	9.34625	2.53092	7.76068	0.77927	8.16923	0.96812	6.43746	1.08989
0.0802	9.27518	2.53023	7.74001	0.82656	8.15765	0.94724	6.37626	1.07203
0.0803	9.25214	2.51505	7.92732	0.7213	8.1652	0.8928	6.29279	1.08413
0.0804	9.261	2.50876	7.95397	0.82707	8.18177	0.85269	6.24918	1.09269
0.0805	9.25841	2.51834	8.14139	0.85953	8.18206	0.81192	6.24012	1.08987
0.0806	9.27459	2.48958	8.42628	0.84179	8.1718	0.81444	6.24405	1.06547
0.0807	9.29829	2.50722	8.62849	0.78035	8.12735	0.91173	6.22788	1.05669
0.0808	9.29446	2.48623	8.85739	0.86481	8.06858	0.81425	6.18589	1.0438
0.0809	9.33701	2.50853	9.18552	0.93296	8.03088	0.88962	6.07785	1.05454
0.081	9.37174	2.49224	9.41772	0.84829	7.98497	0.87954	6.11702	1.04123
0.0811	9.40658	2.51667	9.88664	0.83436	8.02635	0.89055	6.11167	1.02255
0.0812	9.44828	2.518	10.1691	0.80834	7.98464	0.9048	6.092	1.03371
0.0813	9.51737	2.51176	10.4316	0.8844	7.94126	0.81317	6.11387	1.00229
0.0814	9.66228	2.55155	10.6341	0.93984	7.95911	0.91297	6.10479	1.01038
0.0815	9.83259	2.57658	11.0251	0.87934	7.9588	0.81931	6.19806	1.03337
0.0816	9.99999	2.63517	11.1268	0.97646	8.00108	0.77933	6.35378	1.03683
0.0817	10.2983	2.69475	11.4011	0.95024	8.00192	0.84776	6.50004	1.03964
0.0818	10.5592	2.74106	11.523	0.98789	7.9965	0.85127	6.77083	1.07372
0.0819	10.8919	2.84463	11.6883	0.97181	8.03599	0.7166	7.07816	1.08947
0.082	11.2408	2.92089	11.7841	0.92118	8.01937	0.80102	7.4528	1.13134
0.0821	11.5726	3.0233	12.0484	0.97009	8.00934	0.76405	7.80648	1.22554
0.0822	11.9434	3.13414	12.008	1.02012	8.03834	0.80903	8.2012	1.24689
0.0823	12.3215	3.25163	12.1348	1.00568	8.02019	0.79408	8.63443	1.3646
0.0824	12.6699	3.35655	12.1084	1.11374	8.06263	0.79262	8.99712	1.4447
0.0825	13.0349	3.46176	12.0741	1.07405	8.10993	0.85847	9.33177	1.5205
0.0826	13.2798	3.61607	12.1705	1.14165	8.04936	0.78909	9.70292	1.61395
0.0827	13.5382	3.70303	12.0548	1.08736	8.06687	0.77163	10.0093	1.69123
0.0828	13.7691	3.8338	12.1855	1.14232	8.10936	0.95993	10.3309	1.79811
0.0829	13.9956	3.92592	12.155	1.23213	8.15509	0.78014	10.577	1.86794
0.083	14.1026	4.04253	12.2454	1.17892	8.24453	0.81039	10.846	1.94814
0.0831	14.2954	4.0982	12.1818	1.16936	8.29029	0.9243	10.9703	2.0177
0.0832	14.3816	4.21496	12.1652	1.28818	8.37943	0.79183	11.1102	2.1238
0.0833	14.4776	4.25858	12.1533	1.25354	8.48348	0.82691	11.2159	2.1877
0.0834	14.5342	4.33295	12.0882	1.26854	8.54251	0.73111	11.3114	2.2455
0.0835	14.6041	4.38604	12.0912	1.34117	8.70645	0.88567	11.41	2.32139
0.0836	14.6681	4.4221	12.0982	1.29857	8.82152	0.85728	11.4635	2.38439
0.0837	14.6749	4.45409	12.0452	1.25569	8.93488	0.83535	11.5105	2.43505
0.0838	14.6676	4.48634	12.0404	1.24544	9.10948	0.73745	11.5586	2.44999
0.0839	14.6891	4.53336	12.0214	1.28834	9.2189	0.78717	11.5437	2.48745
0.084	14.7046	4.53384	11.8778	1.29527	9.32408	0.75392	11.5339	2.53135
0.0841	14.7014	4.57292	11.8964	1.4003	9.46008	0.83446	11.5484	2.54527
0.0842	14.6372	4.58311	11.8714	1.33402	9.55513	0.88244	11.5356	2.55587
0.0843	14.583	4.59133	11.8059	1.29767	9.66686	0.846	11.5164	2.5769
0.0844	14.6119	4.5946	11.7663	1.37267	9.72954	0.94569	11.5364	2.58364
0.0845	14.5452	4.59046	11.7115	1.34321	9.77495	0.93204	11.4768	2.60079
0.0846	14.5393	4.60998	11.6943	1.34273	9.84834	0.85738	11.4368	2.60936
0.0847	14.4894	4.58746	11.7362	1.25304	9.8536	0.90505	11.4354	2.60573
0.0848	14.4632	4.60356	11.6375	1.30778	9.90987	0.90677	11.3471	2.5965
0.0849	14.4078	4.59696	11.6152	1.3284	9.99308	0.85444	11.3637	2.59972
0.085	14.4161	4.58325	11.6366	1.31296	10.0063	0.90943	11.3045	2.59484
0.0851	14.3754	4.55756	11.6678	1.32888	10.1059	0.89588	11.2826	2.60666
0.0852	14.334	4.54765	11.5475	1.2558	10.1769	0.96681	11.2679	2.59451
0.0853	14.326	4.56236	11.6074	1.32178	10.1933	1.0533	11.2144	2.61081
0.0854	14.2512	4.53381	11.5535	1.35584	10.2208	0.96097	11.2108	2.60242
0.0855	14.1918	4.52746	11.5726	1.32905	10.2236	1.03454	11.1521	2.57818
0.0856	14.1573	4.53086	11.5173	1.13696	10.2465	1.03671	11.0918	2.59535
0.0857	14.1132	4.5039	11.4095	1.28176	10.2706	1.02298	11.0713	2.58274
0.0858	14.0855	4.49911	11.3802	1.29229	10.2315	1.02693	11.0327	2.5627
0.0859	14.0796	4.4688	11.2224	1.35035	10.256	0.98818	11.0144	2.55548
0.086	14.0184	4.48235	11.2537	1.28408	10.2777	0.95563	10.9238	2.54028
0.0861	13.9808	4.47474	11.162	1.28651	10.2618	1.16211	10.9247	2.50074
0.0862	13.9496	4.44883	11.2819	1.27295	10.2816	1.02898	10.883	2.52533
0.0863	13.9253	4.41494	11.2665	1.26107	10.3143	1.03815	10.8173	2.52844
0.0864	13.8837	4.42314	11.168	1.30627	10.3217	1.01469	10.7998	2.5105
0.0865	13.822	4.40629	11.229	1.27395	10.3114	1.03624	10.7987	2.4928
0.0866	13.7494	4.39191	11.2083	1.27877	10.2419	1.13405	10.7408	2.49374
0.0867	13.7409	4.39259	11.0958	1.22772	10.2232	1.07593	10.7314	2.45843
0.0868	13.7224	4.35051	11.0223	1.21328	10.1682	1.01063	10.6654	2.47137
0.0869	13.6813	4.34132	11.0686	1.24334	10.1293	1.10049	10.6523	2.43312
0.087	13.6017	4.34703	10.9486	1.30272	10.1138	1.0324	10.6265	2.42127
0.0871	13.5899	4.30212	10.9943	1.26829	10.0447	1.05314	10.549	2.42221
0.0872	13.5409	4.31445	10.7433	1.21092	10.043	1.01709	10.5567	2.41173
0.0873	13.5514	4.27214	10.7008	1.20459	10.0951	0.95681	10.5072	2.38581
0.0874	13.4992	4.29238	10.7736	1.20125	10.0656	1.08089	10.4588	2.3819
0.0875	13.4571	4.26862	10.7082	1.21349	10.0755	1.04309	10.4078	2.36259
0.0876	13.4162	4.24658	10.8506	1.26717	10.0565	1.02856	10.4073	2.3551
0.0877	13.4257	4.24782	10.7831	1.28969	10.0611	1.07993	10.353	2.35048
0.0878	13.3716	4.2183	10.9163	1.2632	10.0358	1.07808	10.275	2.33624
0.0879	13.3426	4.19323	10.7571	1.21375	10.0093	1.01119	10.286	2.32247
0.088	13.2922	4.17801	10.719	1.24969	9.97102	1.10045	10.2976	2.29178
0.0881	13.1995	4.1706	10.704	1.19528	9.98853	1.03307	10.1819	2.27179
0.0882	13.1883	4.14356	10.6703	1.08738	9.90426	1.05682	10.2085	2.28609
0.0883	13.1787	4.13502	10.7956	1.10262	9.86808	1.13777	10.1462	2.26482
0.0884	13.154	4.10753	10.601	1.06118	9.80746	1.01444	10.1016	2.24736
0.0885	13.1265	4.12423	10.6573	1.22773	9.73134	1.04444	10.0382	2.2452
0.0886	13.0558	4.11107	10.5503	1.18116	9.78901	1.05753	10.0306	2.24597
0.0887	13.0504	4.08345	10.5099	1.18582	9.77343	1.01416	10.0466	2.24196
0.0888	13.009	4.06199	10.5326	1.17233	9.77526	1.06137	10.0266	2.21025
0.0889	13.0129	4.05606	10.4848	1.22647	9.79659	1.02152	9.94764	2.18933
0.089	12.9669	4.01535	10.5288	1.17542	9.77542	0.99024	9.96409	2.17627
0.0891	12.95	4.02045	10.4325	1.16479	9.75276	1.08466	9.94308	2.16436
0.0892	12.8856	4.01314	10.4615	1.22085	9.80515	0.93114	9.83705	2.16964
0.0893	12.8805	3.99422	10.4058	1.15538	9.80123	0.97256	9.82084	2.12462
0.0894	12.7943	3.96905	10.4175	1.08751	9.78675	0.98428	9.78604	2.12846
0.0895	12.7728	3.95865	10.347	1.15865	9.73575	0.89516	9.77485	2.09567
0.0896	12.7634	3.92796	10.2966	1.12976	9.66831	1.09347	9.76914	2.12003
0.0897	12.7036	3.91427	10.2974	1.17696	9.64986	0.96957	9.68697	2.07876
0.0898	12.6865	3.91407	10.3263	1.07761	9.56898	1.03157	9.67648	2.07638
0.0899	12.6964	3.90829	10.2155	1.13303	9.54611	1.05056	9.63321	2.05261
0.09	12.6122	3.88223	10.1306	1.19258	9.53896	1.00425	9.63469	2.06602
0.0901	12.6019	3.88867	10.2219	1.03779	9.49037	0.9277	9.57396	2.04331
0.0902	12.5444	3.84585	10.2731	1.12952	9.53694	1.06209	9.54577	2.0371
0.0903	12.5418	3.83711	10.0802	1.1051	9.50091	0.93341	9.49261	2.01223
0.0904	12.5476	3.84031	10.0964	1.09896	9.50153	0.99037	9.49811	2.01442
0.0905	12.4829	3.80589	10.0245	1.16186	9.51813	0.87124	9.46705	1.98877
0.0906	12.4018	3.79207	10.1297	1.10865	9.57755	0.99029	9.43575	1.96801
0.0907	12.4099	3.7784	10.1475	1.02938	9.59172	1.04237	9.37699	1.97058
0.0908	12.3398	3.75694	10.0191	1.04427	9.58844	0.98409	9.34507	1.94671
0.0909	12.3663	3.74821	10.0441	1.12675	9.53316	1.05985	9.35644	1.92467
0.091	12.33	3.73325	9.99108	1.11064	9.52243	1.02118	9.24341	1.91707
0.0911	12.2843	3.69814	9.96632	1.06651	9.51795	0.9165	9.29645	1.91881
0.0912	12.3033	3.71462	10.0251	1.17264	9.44601	0.95873	9.2683	1.89258
0.0913	12.26	3.69348	10.0065	1.06889	9.44168	0.99323	9.25223	1.90572
0.0914	12.2095	3.67172	9.90162	1.02163	9.36471	0.92888	9.13871	1.88842
0.0915	12.1636	3.66718	9.72949	1.06002	9.33099	0.98398	9.14505	1.86163
0.0916	12.1097	3.66174	9.79393	0.984	9.30307	0.8135	9.12438	1.88304
0.0917	12.1075	3.64042	9.85482	1.07729	9.25682	0.99348	9.06723	1.84898
0.0918	12.1052	3.62718	9.84853	1.01212	9.24701	1.05769	9.0894	1.83478
0.0919	12.061	3.60297	9.75084	1.03977	9.2204	0.89917	9.03174	1.84096
0.092	12.0019	3.58343	9.72921	1.05777	9.20253	1.00283	8.99504	1.82734
0.0921	12.015	3.57835	9.81921	1.03246	9.2172	0.97438	8.96304	1.80905
0.0922	11.9544	3.54676	9.76394	1.04743	9.16915	0.8667	8.92693	1.80287
0.0923	11.9189	3.55071	9.76636	1.05834	9.17933	0.98824	8.88617	1.77658
0.0924	11.9126	3.52376	9.7534	0.94066	9.17367	0.87072	8.85574	1.777
0.0925	11.9007	3.51915	9.70691	1.07959	9.14107	0.85341	8.85568	1.76094
0.0926	11.8585	3.48234	9.72418	1.00939	9.1316	0.94901	8.83537	1.74713
0.0927	11.8602	3.48023	9.63862	1.02264	9.15001	0.86652	8.79155	1.74478
0.0928	11.7878	3.47016	9.59569	1.00722	9.14228	0.98855	8.75303	1.73314
0.0929	11.7728	3.46183	9.58797	0.97894	9.15221	0.95419	8.708	1.72469
0.093	11.714	3.45708	9.50501	1.00475	9.15337	0.91262	8.67014	1.69002
0.0931	11.6759	3.42914	9.50935	0.99765	9.17094	0.93634	8.65643	1.69822
0.0932	11.6483	3.41482	9.45596	0.9756	9.14285	0.89017	8.65834	1.71375
0.0933	11.614	3.39842	9.51767	0.93051	9.11258	0.89778	8.63957	1.68391
0.0934	11.5961	3.40285	9.57483	1.08269	9.1068	0.95166	8.55647	1.68604
0.0935	11.5582	3.38271	9.3686	1.03506	9.05904	0.89053	8.52451	1.67816
0.0936	11.5718	3.35453	9.52465	1.01264	9.01243	0.82161	8.48774	1.65355
0.0937	11.5009	3.34804	9.46771	1.01544	9.03541	0.88411	8.48964	1.65249
0.0938	11.4567	3.3263	9.40185	0.96792	8.98032	0.82988	8.48332	1.61245
0.0939	11.4604	3.32158	9.3182	0.95847	8.93491	0.894	8.4142	1.60626
0.094	11.4127	3.3184	9.34998	1.01466	8.97175	0.85256	8.37337	1.59433
0.0941	11.3431	3.29955	9.35545	1.03399	8.9358	0.84009	8.3513	1.57729
0.0942	11.3793	3.29687	9.25359	0.918	8.96354	0.85459	8.3462	1.57769
0.0943	11.3158	3.27433	9.25264	0.95083	8.97165	0.92941	8.32675	1.56944
0.0944	11.2828	3.25126	9.23023	0.83201	8.9373	0.79362	8.24262	1.55839
0.0945	11.2426	3.23597	9.1487	0.92083	8.92976	0.94495	8.22993	1.53874
0.0946	11.2518	3.22305	9.14837	0.9551	8.86483	0.82327	8.21376	1.55536
0.0947	11.1937	3.22106	9.24463	0.96995	8.86113	0.80983	8.19439	1.54321
0.0948	11.2156	3.21187	9.20447	0.90073	8.82899	0.89569	8.13887	1.53566
0.0949	11.1361	3.19547	9.2261	0.92329	8.77382	0.79741	8.10141	1.55099
0.095	11.1528	3.18267	9.11438	0.99299	8.78907	0.89067	8.06896	1.51749
0.0951	11.0869	3.16361	9.18077	1.04363	8.81569	0.89507	8.04296	1.5087
0.0952	11.0617	3.15378	9.07777	0.96767	8.7888	0.85242	8.03379	1.51077
0.0953	11.0053	3.14122	9.09666	0.88441	8.81299	0.93089	7.98326	1.4811
0.0954	10.9927	3.11187	9.0002	0.8149	8.80502	0.89185	7.97361	1.47654
0.0955	10.9856	3.10846	9.0259	0.93167	8.79217	0.77518	7.92628	1.45596
0.0956	10.9059	3.09464	8.93258	0.83863	8.80449	0.887	7.91189	1.44785
0.0957	10.9038	3.08243	8.9363	0.90876	8.77146	0.71466	7.86924	1.449
0.0958	10.9047	3.07104	8.89731	0.96942	8.70952	0.8296	7.78111	1.45658
0.0959	10.8403	3.07204	8.88173	0.84863	8.69815	0.7868	7.78274	1.43907
0.096	10.7864	3.05406	8.89661	1.05955	8.65439	0.72105	7.75469	1.40604
0.0961	10.7728	3.03827	8.85394	0.84919	8.67743	0.87234	7.68511	1.42137
0.0962	10.7379	3.01491	8.77859	1.00588	8.63949	0.78389	7.67973	1.42197
0.0963	10.732	3.03296	8.90509	1.01099	8.62911	0.75934	7.68516	1.40405
0.0964	10.6866	3.00723	8.88762	0.87928	8.69106	0.88874	7.62847	1.40784
0.0965	10.6484	2.99761	8.82194	0.87659	8.6766	0.76185	7.6008	1.39996
0.0966	10.629	2.97505	8.89111	0.81452	8.65193	0.81208	7.58285	1.38156
0.0967	10.5414	2.96255	8.83935	0.88372	8.58383	0.79511	7.57672	1.36078
0.0968	10.5318	2.96103	8.68652	0.89193	8.51945	0.76546	7.60816	1.37571
0.0969	10.5319	2.95825	8.61909	0.8271	8.52939	0.79949	7.47122	1.36058
0.097	10.5112	2.93516	8.67093	0.82645	8.50219	0.78713	7.44719	1.29624
0.0971	10.4402	2.91198	8.56664	0.87917	8.46742	0.69507	7.44249	1.32797
0.0972	10.3996	2.90696	8.64681	0.93823	8.43023	0.82127	7.36156	1.29509
0.0973	10.394	2.90948	8.47783	0.92311	8.40481	0.79418	7.36919	1.29225
0.0974	10.3857	2.88545	8.57826	0.85866	8.41962	0.80435	7.29456	1.28887
0.0975	10.3346	2.88722	8.64732	0.94915	8.40882	0.9076	7.25237	1.28271
0.0976	10.3145	2.84775	8.43894	0.83441	8.38504	0.72258	7.26286	1.27035
0.0977	10.2875	2.84932	8.51382	0.90584	8.46053	0.77151	7.23433	1.27028
0.0978	10.2608	2.83907	8.51378	0.89163	8.49398	0.77414	7.17616	1.29249
0.0979	10.1912	2.8084	8.44185	0.83218	8.48548	0.68892	7.15848	1.26424
0.098	10.1454	2.81631	8.54797	0.8343	8.50915	0.81569	7.13203	1.26506
0.0981	10.1584	2.8085	8.48755	0.88411	8.46142	0.76372	7.1012	1.24909
0.0982	10.0788	2.77864	8.48434	0.90679	8.49295	0.80649	7.0657	1.26741
0.0983	10.0805	2.77151	8.36701	0.87137	8.52583	0.8217	7.03691	1.23492
0.0984	10.0444	2.77083	8.26994	0.81458	8.50785	0.7241	7.00153	1.21914
0.0985	9.98785	2.75209	8.28519	0.76743	8.48946	0.70055	6.98589	1.19748
0.0986	9.93789	2.75498	8.2666	0.81484	8.40754	0.78941	6.95184	1.1744
0.0987	9.9135	2.74035	8.20885	0.71809	8.35035	0.64701	6.86223	1.19341
0.0988	9.85861	2.74351	8.2595	0.74138	8.33577	0.7514	6.87897	1.16922
0.0989	9.87631	2.71011	8.19364	0.77254	8.26927	0.7633	6.85197	1.17389
0.099	9.82794	2.68493	8.18634	0.88027	8.22876	0.70264	6.82945	1.17654
0.0991	9.76394	2.68864	8.13363	0.87207	8.2659	0.78407	6.84182	1.17385
0.0992	9.78949	2.67442	8.29785	0.80011	8.19539	0.67656	6.7715	1.17251
0.0993	9.75895	2.66073	8.26928	0.85149	8.25983	0.75625	6.74332	1.17557
0.0994	9.70604	2.63693	8.36476	0.83283	8.2509	0.80692	6.67742	1.16031
0.0995	9.66184	2.65809	8.09525	0.87204	8.25109	0.69651	6.67967	1.17208
0.0996	9.65789	2.63555	8.06525	0.88993	8.24344	0.70791	6.664	1.13272
0.0997	9.58957	2.63721	8.08983	0.81337	8.23599	0.77838	6.59265	1.14671
[truncated: 3,003 more rows]

## Sheet: Fig. 2j
Figure 2j. Calcium imaging summary
Peak Ca2+ in individual cells before fatigue						Peak Ca2+ in individual cells after fatigue
MM	VV	MM + NAC	Ncf1-/-			MM	VV	MM + NAC	Ncf1-/-
12.0338	13.8789	10.2714	15.3476			2.38309	0.23949	4.90743	2.62691
16.5239	8.69453	11.9786	14.0635			6.93376	0.59488	4.13469	4.63223
14.7558	13.2944	11.2483	17.7636			6.75106	0.8675	0.26341	5.3789
12.9776	8.30498	13.198	14.5166			9.8667	1.76573	2.84514	3.18102
18.3795	10.5005	9.74638	14.6687			10.0675	0.89345	2.09952	7.34821
11.0095	11.3064	11.4764	6.8598			2.02765	2.9367	3.12576	1.2903
12.5857	11.443	11.0013	13.3188			10.1098	0.94335	2.38873	8.45588
18.1382	11.6474	11.6945	13.306			8.61661	0.9046	0.53699	4.40041
17.3999	9.11281		12.5911			10.8717	0.5447		5.6909
12.1057	11.7738		11.4525			10.4825	2.02654		6.48145
16.1978	9.4931		4.58549			9.90944	1.97837		2.40158
15.7063	12.453		14.8538			4.75442	0.44206		6.34247
12.9442	13.5111		14.0224			11.3592	4.53173		6.85206
14.4776	15.7855		4.06685			4.80118	1.32983		1.32719
16.254	11.3392		4.1917			12.531	0.66634		4.13024
14.3994	10.8072		4.46596			2.96305	0.14468		3.95351
18.4558	9.67555		0.18008			8.87031	0.20122		0.38713
11.9039	13.5045		6.179			1.31346	1.50032		6.0785
17.691	13.4397		3.97592			2.35538	0.56981		3.63861
16.8781	9.95966		2.18408			4.78904	1.8142		6.52076
14.6815	13.0334		12.673			6.64427	5.08975		2.67138
18.4237	13.9196		11.6269			6.31652	6.56093		0.0963
16.1364	9.38014		13.7799			2.67113	0.27947		0.43183
16.7957	11.3537		13.0916			3.38565	1.76107		0.15483
13.811	10.1387		13.2647			5.99019	2.6106		2.51806
11.3521	10.2706		12.5709			6.96355	1.70578		2.75341
18.6667	11		11.1118			5.12233	2.36523		4.01862
16.0857			9.95935			6.914			2.77966
14.8848			11.2481			0.75642			1.24927
13.5901			12.6524			0.41589			0.62427
14.92			8.06833			0.56831			3.10869
14.3539			10.9636			0.35672			5.29155
12.742						0.15803
10.2089						1.31878
10.0343						1.03619
10.6167						4.43537
12.0014						4.96964
12.151						2.62079
12.8557						0.12477
12.6423						3.1318
10.6181
14.2705

[truncated: 44 more sheets: Fig. 3d, Fig. 3e, Fig. 3f, Fig. 3g, Fig. 3h, Fig. 4b, Fig. 4c, Fig. 5b, Fig 5d, Fig. 5e, Fig. 6a, Fig. 6b, Fig. 6c, Fig. 6d, Fig. 6e, Supp. Fig. 2b, Supp. Fig. 2c, Supp. Fig. 4a, Supp. Fig. 4b, Supp. Fig. 5 …]
